# Supplementary material for: Transcriptomic Characterization of Key Factors and Signaling Pathways for the Regeneration of Partially Hepatectomized Liver in Zebrafish
Source: Int J Mol Sci. 2024 Jun 29;25(13):7212. doi: 10.3390/ijms25137212 (PMC11241411; doi:10.3390/ijms25137212)
Supplement: Supplementary file 1 [file ijms-25-07212-s001.zip]

Archive with 7 entries (7 files):
- Fig. S1.tif
- Fig. S2.tif
- Table S1_Read number and mapping rate.xlsx
- Table S2_Validation of RNA-seq results with qPCR.xlsx
- Table S3_Gene ontology enrichments for the DEG clusters.xlsx
- Table S4_KEGG pathway enrichments for the DEGs at different time points.xlsx
- Table S5_Sequences of the primers used for qPCR assay.xlsx
