# Supplementary material for: Transcriptomic Characterization of Key Factors and Signaling Pathways for the Regeneration of Partially Hepatectomized Liver in Zebrafish
Source: Int J Mol Sci. 2024 Jun 29;25(13):7212. doi: 10.3390/ijms25137212 (PMC11241411; doi:10.3390/ijms25137212)
Supplement: Supplementary file 1 [file ijms-25-07212-s001.zip › Table S1_Read number and mapping rate.xlsx]

## Sheet: Sheet1
	sham#1	sham#2	sham#3	6h#1	6h#2	6h#3	1d#1	1d#2	1d#3	3d#1	3d#2	3d#3	5d#1	5d#2	5d#3	7d#1	7d#2	7d#3
Total read pair # (M)	8.37	6.74	6.83	8.15	16.02	13.7	17.09	7.35	12.24	9.48	16.49	17.88	13.03	22.23	12.55	11.93	7.55	9.22
Clean read pair # (M)	8.26549	6.65111	7.5877	6.88663	11.6108	10.8509	14.7775	7.33688	8.05822	9.72542	14.37	14.4398	12.3653	18.2235	11.7591	12.6934	7.47187	8.66717
Clean read ratio %	98.7513	98.6811	111.094	84.4985	72.4768	79.2039	86.4684	99.8216	65.8351	102.589	87.1439	80.7593	94.8987	81.9771	93.6984	106.399	98.9652	94.004
Mapping rate %	48.42	48.73	45.79	55.81	57.19	56.91	52.76	46.09	62.19	46.35	52.44	51.78	51.34	54.05	53.09	54.53	53.97	52.65
