# Supplementary material for: Transcriptomic Characterization of Key Factors and Signaling Pathways for the Regeneration of Partially Hepatectomized Liver in Zebrafish
Source: Int J Mol Sci. 2024 Jun 29;25(13):7212. doi: 10.3390/ijms25137212 (PMC11241411; doi:10.3390/ijms25137212)
Supplement: Supplementary file 1 [file ijms-25-07212-s001.zip › Table S2_Validation of RNA-seq results with qPCR.xlsx]

## Sheet: Sheet1
Validation of RNA-seq data with qPCR
Gene	Fold change
symbol	6h		24h		72h		120h		168h
	RNA-seq	qPCR	RNA-seq	qPCR	RNA-seq	qPCR	RNA-seq	qPCR	RNA-seq	qPCR
anp32b	3.6	4.9	2.4	3.8	2.6	4.1	2.6	3.6	2	4.1
apoeb	4.9	4.1	3.1	3.6	2.2	3.1	2.8	3.8	2.4	2.9
calm3b	3.1	3.9	2.4	2.9	3.2	2.6	3.4	3.5	3	2.6
cdk7	2.9	3.4	3.6	5.6	2.3	3.7	2.9	4.3	2.2	2.7
chrac1	4.5	6.6	2.9	2.5	2.7	3	3.7	2.6	2.9	2.4
gro1	3.9	4.7	4.7	5.9	2.5	3.5	2.3	3.3	6.5	5.1
igbp1	2.8	2.4	2.1	2.2	2	2.8	2.2	2.5	2.3	2.8
itln1	2.9	3.6	4.9	4.5	7.6	5.5	6.9	5.7	6	5.3
magoh	4.7	5.2	2.8	4.6	2.5	4.2	2.8	4.3	2	1.8
smurf1	3.1	4.1	3.2	3.8	1	1.5	-2	-2.7	-3.4	-4.9
fzd8a	-2.2	-2	-2.9	-3.3	-2.5	-2.2	-2.5	-2.1	-1.5	-1.1
ing3	-2.1	-3.5	-3.1	-4.6	-3.1	-4.2	-3	-3.2	-2.4	-2.7
rpl11	-1.8	-1.1	-3.7	-5.3	-3.2	-4.3	-2.4	-3.6	-1.4	-0.7
rps13	-1.6	-1.3	-3.4	-4.7	-3	-3.3	-2.6	-3.9	-1.6	-1.4
rps14	-1.7	-1.2	-3.2	-3.9	-2.9	-3.4	-2.1	-2.3	-1.4	-1.1
