# Supplementary material for: Transcriptomic Characterization of Key Factors and Signaling Pathways for the Regeneration of Partially Hepatectomized Liver in Zebrafish
Source: Int J Mol Sci. 2024 Jun 29;25(13):7212. doi: 10.3390/ijms25137212 (PMC11241411; doi:10.3390/ijms25137212)
Supplement: Supplementary file 1 [file ijms-25-07212-s001.zip › Table S3_Gene ontology enrichments for the DEG clusters.xlsx]

## Sheet: Sheet1
GO:0022618	ribonucleoprotein complex assembly	GO_BiologicalProcess-EBI-UniProt-GOA-ACAP-ARAP_28.02.2021_00h00	1.7445e-10	4.88461e-08	6.75895e-11	5.40716e-10	[5, 6, 7]	Group09	19.685	25	[eif3c, eif3ea, eif3g, eif3ha, eif3i, eif3k, eif3s6ip, rpl10, rpl23a, rpl24, rpl3, rpl38, rpl5a, rpl5b, rpl6, rplp0, rps10, rps14, rps15, rps19, rps27.1, rps27.2, rps28, rps5, rpsa]
GOID	GOTerm	Ontology Source	Term PValue	Term PValue Corrected with Bonferroni step down	Group PValue	Group PValue Corrected with Bonferroni step down	GOLevels	GOGroups	% Associated Genes	Nr. Genes	Associated Genes Found
GO:0006082	organic acid metabolic process	GO_BiologicalProcess-EBI-UniProt-GOA-ACAP-ARAP_28.02.2021_00h00	1.75101e-17	3.50202e-15	7.17824e-09	7.89607e-08	[3]	Group11	11.9497	57	[LOC100148115, LOC103909721, LOC103910030, abcd3a, abhd3, acaa1, acaa2, acadl, acadm, acads, acmsd, acot11a, acsl5, agmat, aldh1l1, aspg, auh, cbsa, csad, cyp2k16, cyp2r1, cyp2x7, cyp4v8, cyp7a1, cyp7a1b, dao.2, dao.3, ddah1, dglucy, echs1, eci1, gapdh, gcdhb, gcshb, ggt5b, gstz1, hacd2, hadh, hadhaa, hadhb, hagh, hmgcl, idh2, ivd, mpc1, park7, pck2, pfas, pgam2, qdpra, rdh10a, rgn, upb1, uraha, …
GO:0044282	small molecule catabolic process	GO_BiologicalProcess-EBI-UniProt-GOA-ACAP-ARAP_28.02.2021_00h00	7.21216e-17	1.43522e-14	7.17824e-09	7.89607e-08	[3]	Group11	18.5185	35	[LOC103910030, abcd3a, abhd3, acaa1, acaa2, acadl, acadm, acads, agmat, aldh1l1, auh, cyp7a1, dao.2, dao.3, ddah1, echs1, eci1, esd, galm, gcdhb, gcshb, gk5, gstz1, hadhaa, hadhb, hagh, hmgcl, ivd, pck2, qdpra, rbks, uraha, zgc:172341, zgc:77938, zgc:92040]
GO:0019752	carboxylic acid metabolic process	GO_BiologicalProcess-EBI-UniProt-GOA-ACAP-ARAP_28.02.2021_00h00	9.19715e-16	1.82104e-13	9.19715e-16	1.10366e-14	[5]	Group08	12	51	[LOC103910030, abcd3a, abhd3, acaa1, acaa2, acadl, acadm, acads, acmsd, acot11a, acsl5, agmat, aldh1l1, aspg, auh, cbsa, csad, cyp4v8, cyp7a1, cyp7a1b, dao.2, dao.3, ddah1, dglucy, echs1, eci1, gapdh, gcdhb, gcshb, ggt5b, gstz1, hacd2, hadh, hadhaa, hadhb, hagh, hmgcl, idh2, ivd, mpc1, park7, pck2, pfas, pgam2, qdpra, rdh10a, rgn, upb1, zgc:153031, zgc:172341, zgc:92040]
GO:0019752	carboxylic acid metabolic process	GO_BiologicalProcess-EBI-UniProt-GOA-ACAP-ARAP_28.02.2021_00h00	9.19715e-16	1.82104e-13	7.17824e-09	7.89607e-08	[5]	Group11	12	51	[LOC103910030, abcd3a, abhd3, acaa1, acaa2, acadl, acadm, acads, acmsd, acot11a, acsl5, agmat, aldh1l1, aspg, auh, cbsa, csad, cyp4v8, cyp7a1, cyp7a1b, dao.2, dao.3, ddah1, dglucy, echs1, eci1, gapdh, gcdhb, gcshb, ggt5b, gstz1, hacd2, hadh, hadhaa, hadhb, hagh, hmgcl, idh2, ivd, mpc1, park7, pck2, pfas, pgam2, qdpra, rdh10a, rgn, upb1, zgc:153031, zgc:172341, zgc:92040]
GO:0046395	carboxylic acid catabolic process	GO_BiologicalProcess-EBI-UniProt-GOA-ACAP-ARAP_28.02.2021_00h00	2.28552e-14	4.50248e-12	9.19715e-16	1.10366e-14	[5, 6]	Group08	20.4545	27	[LOC103910030, abcd3a, abhd3, acaa1, acaa2, acadl, acadm, acads, agmat, aldh1l1, auh, dao.2, dao.3, ddah1, echs1, eci1, gcdhb, gcshb, gstz1, hadhaa, hadhb, hmgcl, ivd, pck2, qdpra, zgc:172341, zgc:92040]
GO:0046395	carboxylic acid catabolic process	GO_BiologicalProcess-EBI-UniProt-GOA-ACAP-ARAP_28.02.2021_00h00	2.28552e-14	4.50248e-12	7.17824e-09	7.89607e-08	[5, 6]	Group11	20.4545	27	[LOC103910030, abcd3a, abhd3, acaa1, acaa2, acadl, acadm, acads, agmat, aldh1l1, auh, dao.2, dao.3, ddah1, echs1, eci1, gcdhb, gcshb, gstz1, hadhaa, hadhb, hmgcl, ivd, pck2, qdpra, zgc:172341, zgc:92040]
GO:0019395	fatty acid oxidation	GO_BiologicalProcess-EBI-UniProt-GOA-ACAP-ARAP_28.02.2021_00h00	2.80622e-11	5.50019e-09	7.17824e-09	7.89607e-08	[5, 6, 7, 8]	Group11	34.1463	14	[LOC103910030, abcd3a, acaa1, acaa2, acadl, acadm, agmat, auh, cyp4v8, echs1, eci1, gcdhb, hadhaa, hadhb]
GO:0032787	monocarboxylic acid metabolic process	GO_BiologicalProcess-EBI-UniProt-GOA-ACAP-ARAP_28.02.2021_00h00	1.06887e-10	2.0843e-08	7.17824e-09	7.89607e-08	[6]	Group11	13.2159	30	[LOC103910030, abcd3a, abhd3, acaa1, acaa2, acadl, acadm, acads, acot11a, acsl5, agmat, auh, cyp4v8, cyp7a1, cyp7a1b, echs1, eci1, gapdh, gcdhb, hacd2, hadh, hadhaa, hadhb, hagh, idh2, mpc1, park7, pck2, pgam2, rdh10a]
GO:0016042	lipid catabolic process	GO_BiologicalProcess-EBI-UniProt-GOA-ACAP-ARAP_28.02.2021_00h00	1.66157e-10	3.22344e-08	7.17824e-09	7.89607e-08	[4]	Group11	17.4603	22	[LOC103910030, abcd3a, abhd3, acaa1, acaa2, acadl, acadm, acads, agmat, apoc1, auh, cyp7a1, echs1, eci1, gcdhb, hadhaa, hadhb, pck2, pla2g12b, pla2g1b, si:ch211-117n7.7, zgc:195173]
GO:1990748	cellular detoxification	GO_BiologicalProcess-EBI-UniProt-GOA-ACAP-ARAP_28.02.2021_00h00	1.29522e-09	2.49978e-07	1.59519e-05	0.000127616	[2, 5]	Group09	24.1935	15	[esd, gpx3, gpx4a, gstk1, mgst3a, mgst3b, park7, prdx2, prxl2c, selenol, selenot1b, selenou1a, sod1, sod2, zgc:77938]
GO:0009636	response to toxic substance	GO_BiologicalProcess-EBI-UniProt-GOA-ACAP-ARAP_28.02.2021_00h00	1.73499e-09	3.33118e-07	1.59519e-05	0.000127616	[3]	Group09	21.9178	16	[ephx1, esd, gpx3, gpx4a, gstk1, mgst3a, mgst3b, park7, prdx2, prxl2c, selenol, selenot1b, selenou1a, sod1, sod2, zgc:77938]
GO:0044242	cellular lipid catabolic process	GO_BiologicalProcess-EBI-UniProt-GOA-ACAP-ARAP_28.02.2021_00h00	7.19489e-09	1.37422e-06	7.17824e-09	7.89607e-08	[4, 5]	Group11	18.6813	17	[LOC103910030, abcd3a, abhd3, acaa1, acaa2, acadl, acadm, acads, agmat, auh, echs1, eci1, gcdhb, hadhaa, hadhb, pck2, si:ch211-117n7.7]
GO:0006631	fatty acid metabolic process	GO_BiologicalProcess-EBI-UniProt-GOA-ACAP-ARAP_28.02.2021_00h00	2.67417e-08	5.08092e-06	7.17824e-09	7.89607e-08	[4, 5, 7]	Group11	14	21	[LOC103910030, abcd3a, abhd3, acaa1, acaa2, acadl, acadm, acads, acot11a, acsl5, agmat, auh, cyp4v8, echs1, eci1, gcdhb, hacd2, hadh, hadhaa, hadhb, pck2]
GO:0006575	cellular modified amino acid metabolic process	GO_BiologicalProcess-EBI-UniProt-GOA-ACAP-ARAP_28.02.2021_00h00	7.53036e-08	1.42324e-05	4.82758e-07	4.34482e-06	[3, 4]	Group06	18.2927	15	[acadl, aldh1l1, crata, dio2, ggt5b, gsta.1, gstk1, gstm.1, gstp1, gstr, gstt1b, gstz1, mthfs, si:ch211-117n7.7, zgc:153031]
GO:0006629	lipid metabolic process	GO_BiologicalProcess-EBI-UniProt-GOA-ACAP-ARAP_28.02.2021_00h00	8.16064e-08	1.5342e-05	7.17824e-09	7.89607e-08	[3]	Group11	7.82609	45	[LOC103910030, abcd3a, abhd3, acaa1, acaa2, acadl, acadm, acads, acot11a, acsl5, agmat, apoc1, apoc2, auh, cetp, cish, cyp27a1.4, cyp27a7, cyp27b1, cyp2r1, cyp4v8, cyp7a1, cyp7a1b, ebpl, echs1, eci1, gcdhb, gk5, hacd2, hadh, hadhaa, hadhb, hmgcl, itpkca, lrata, pck2, pdxp, pla2g12b, pla2g1b, rdh10a, retsat, si:ch211-117n7.7, taz, tm7sf2, zgc:195173]
GO:1901615	organic hydroxy compound metabolic process	GO_BiologicalProcess-EBI-UniProt-GOA-ACAP-ARAP_28.02.2021_00h00	9.96463e-08	1.86339e-05	4.64005e-07	4.64005e-06	[3]	Group10	12.5	22	[cetp, cyp27a1.4, cyp27a7, cyp27b1, cyp2r1, cyp7a1, cyp7a1b, dio2, ebpl, gk5, hagh, idh2, itpkca, lrata, park7, pcbd1, pck2, pdxp, qdpra, rdh10a, retsat, tm7sf2]
GO:0016209	antioxidant activity	GO_BiologicalProcess-EBI-UniProt-GOA-ACAP-ARAP_28.02.2021_00h00	1.65743e-07	3.08282e-05	1.59519e-05	0.000127616	[4, 7]	Group09	22.2222	12	[gpx3, gpx4a, gstk1, mgst3a, mgst3b, prdx2, prxl2c, selenol, selenot1b, selenou1a, sod1, sod2]
GO:0006066	alcohol metabolic process	GO_BiologicalProcess-EBI-UniProt-GOA-ACAP-ARAP_28.02.2021_00h00	1.48533e-06	0.000274786	4.64005e-07	4.64005e-06	[3, 4]	Group10	12.5	18	[cetp, cyp27a1.4, cyp27a7, cyp27b1, cyp2r1, cyp7a1, gk5, idh2, itpkca, lrata, park7, pcbd1, pck2, pdxp, qdpra, rdh10a, retsat, tm7sf2]
GO:1901700	response to oxygen-containing compound	GO_BiologicalProcess-EBI-UniProt-GOA-ACAP-ARAP_28.02.2021_00h00	2.36105e-06	0.000434433	1.59519e-05	0.000127616	[3]	Group09	10.7692	21	[baiap2l1b, cav2, cxcl20, cyp2r1, cyp7a1, esd, ggt5b, igf2a, igf2b, khk, park7, pck2, pgrmc1, prdx2, psmb9a, rbp4, romo1, rxrbb, sod1, sod2, zgc:77938]
GO:1901575	organic substance catabolic process	GO_BiologicalProcess-EBI-UniProt-GOA-ACAP-ARAP_28.02.2021_00h00	4.74139e-06	0.000867675	7.17824e-09	7.89607e-08	[3]	Group11	6.09884	58	[LOC103910030, abcd3a, abhd3, acaa1, acaa2, acadl, acadm, acads, agmat, aldh1l1, allc, apoc1, apoc2, auh, cyp7a1, dao.2, dao.3, dcaf11, ddah1, dnase1l4.2, dpys, echs1, eci1, esd, fbxo9, galm, gapdh, gcdhb, gcshb, ggt5b, gk5, gpd1b, gpd1c, gstz1, hadhaa, hadhb, hagh, hmgcl, ivd, park7, pck2, pgam2, pla2g12b, pla2g1b, psmb9a, qdpra, rbks, rnf114, si:ch211-117n7.7, si:dkey-12j5.1, trib1, ube2ka, ura…
GO:1901617	organic hydroxy compound biosynthetic process	GO_BiologicalProcess-EBI-UniProt-GOA-ACAP-ARAP_28.02.2021_00h00	6.68844e-06	0.0012173	4.64005e-07	4.64005e-06	[4]	Group10	16	12	[cyp27a1.4, cyp27a7, cyp27b1, cyp7a1, cyp7a1b, itpkca, park7, pcbd1, pck2, pdxp, qdpra, tm7sf2]
GO:0006749	glutathione metabolic process	GO_BiologicalProcess-EBI-UniProt-GOA-ACAP-ARAP_28.02.2021_00h00	7.8221e-06	0.0014158	4.82758e-07	4.34482e-06	[4, 5, 6]	Group06	25	8	[ggt5b, gsta.1, gstk1, gstm.1, gstp1, gstr, gstt1b, gstz1]
GO:0044283	small molecule biosynthetic process	GO_BiologicalProcess-EBI-UniProt-GOA-ACAP-ARAP_28.02.2021_00h00	1.4673e-05	0.00264115	4.64005e-07	4.64005e-06	[3]	Group10	8.62069	25	[abhd3, acmsd, adka, cbsa, csad, cyp27a1.4, cyp27a7, cyp27b1, cyp7a1, cyp7a1b, ggt5b, hacd2, hmgcl, itpkca, nme4, park7, pcbd1, pck2, pdxp, qdpra, rdh10a, rgn, tm7sf2, upb1, zgc:153031]
GO:1901701	cellular response to oxygen-containing compound	GO_BiologicalProcess-EBI-UniProt-GOA-ACAP-ARAP_28.02.2021_00h00	1.51168e-05	0.00270592	1.59519e-05	0.000127616	[4]	Group09	11.5942	16	[baiap2l1b, cav2, cxcl20, cyp2r1, cyp7a1, esd, igf2a, igf2b, park7, pck2, prdx2, psmb9a, romo1, sod1, sod2, zgc:77938]
GO:0044255	cellular lipid metabolic process	GO_BiologicalProcess-EBI-UniProt-GOA-ACAP-ARAP_28.02.2021_00h00	1.62575e-05	0.00289384	7.17824e-09	7.89607e-08	[3, 4]	Group11	7.29614	34	[LOC103910030, abcd3a, abhd3, acaa1, acaa2, acadl, acadm, acads, acot11a, acsl5, agmat, apoc1, auh, cetp, cish, cyp4v8, echs1, eci1, gcdhb, gk5, hacd2, hadh, hadhaa, hadhb, itpkca, lrata, pck2, pdxp, pla2g12b, pla2g1b, rdh10a, retsat, si:ch211-117n7.7, taz]
GO:0070640	vitamin D3 metabolic process	GO_BiologicalProcess-EBI-UniProt-GOA-ACAP-ARAP_28.02.2021_00h00	1.78869e-05	0.00316598	4.64005e-07	4.64005e-06	[5, 6]	Group10	66.6667	4	[cyp27a1.4, cyp27a7, cyp27b1, cyp2r1]
GO:0046165	alcohol biosynthetic process	GO_BiologicalProcess-EBI-UniProt-GOA-ACAP-ARAP_28.02.2021_00h00	2.34846e-05	0.00413329	4.64005e-07	4.64005e-06	[4, 5]	Group10	16.9492	10	[cyp27a1.4, cyp27a7, cyp27b1, itpkca, park7, pcbd1, pck2, pdxp, qdpra, tm7sf2]
GO:0030258	lipid modification	GO_BiologicalProcess-EBI-UniProt-GOA-ACAP-ARAP_28.02.2021_00h00	3.07215e-05	0.00537625	7.17824e-09	7.89607e-08	[4, 5]	Group11	10.9589	16	[LOC103910030, abcd3a, acaa1, acaa2, acadl, acadm, agmat, auh, cish, cyp4v8, echs1, eci1, gcdhb, hadhaa, hadhb, itpkca]
GO:0034614	cellular response to reactive oxygen species	GO_BiologicalProcess-EBI-UniProt-GOA-ACAP-ARAP_28.02.2021_00h00	4.3065e-05	0.00749331	1.59519e-05	0.000127616	[5, 6]	Group09	38.4615	5	[park7, prdx2, romo1, sod1, sod2]
GO:0072521	purine-containing compound metabolic process	GO_BiologicalProcess-EBI-UniProt-GOA-ACAP-ARAP_28.02.2021_00h00	6.5791e-05	0.0113818	8.90598e-05	0.000623419	[4]	Group07	9.52381	18	[LOC560627, acot11a, acsl5, adka, ak4, allc, atp5f1c, atp5f1e, atp5pf, atp5po, gapdh, gcdhb, macrod2, nme4, pfas, pgam2, suclg2, uraha]
GO:0006520	cellular amino acid metabolic process	GO_BiologicalProcess-EBI-UniProt-GOA-ACAP-ARAP_28.02.2021_00h00	7.62019e-05	0.0131067	9.19715e-16	1.10366e-14	[3, 4, 6]	Group08	9.77011	17	[agmat, aspg, cbsa, dao.2, dao.3, ddah1, dglucy, gcshb, gstz1, hmgcl, ivd, pfas, qdpra, upb1, zgc:153031, zgc:172341, zgc:92040]
GO:0006520	cellular amino acid metabolic process	GO_BiologicalProcess-EBI-UniProt-GOA-ACAP-ARAP_28.02.2021_00h00	7.62019e-05	0.0131067	7.17824e-09	7.89607e-08	[3, 4, 6]	Group11	9.77011	17	[agmat, aspg, cbsa, dao.2, dao.3, ddah1, dglucy, gcshb, gstz1, hmgcl, ivd, pfas, qdpra, upb1, zgc:153031, zgc:172341, zgc:92040]
GO:0006790	sulfur compound metabolic process	GO_BiologicalProcess-EBI-UniProt-GOA-ACAP-ARAP_28.02.2021_00h00	0.000100984	0.0172683	4.82758e-07	4.34482e-06	[3]	Group06	9.93789	16	[acot11a, acsl5, cbsa, csad, gcdhb, ggt5b, gsta.1, gstk1, gstm.1, gstp1, gstr, gstt1b, gstz1, isca2, suclg2, sult1st6]
GO:0019751	polyol metabolic process	GO_BiologicalProcess-EBI-UniProt-GOA-ACAP-ARAP_28.02.2021_00h00	0.000107069	0.0182018	4.64005e-07	4.64005e-06	[4, 5]	Group10	15.7895	9	[cyp27a1.4, cyp27a7, cyp27b1, gk5, itpkca, pcbd1, pck2, pdxp, qdpra]
GO:0009410	response to xenobiotic stimulus	GO_BiologicalProcess-EBI-UniProt-GOA-ACAP-ARAP_28.02.2021_00h00	0.000153015	0.0258595	0.000153015	0.00091809	[3]	Group00	13.6986	10	[LOC100148115, LOC103909721, acaa1, cyb5a, cyp2k16, cyp2r1, cyp2x7, gstp1, nqo1, sod1]
GO:1901605	alpha-amino acid metabolic process	GO_BiologicalProcess-EBI-UniProt-GOA-ACAP-ARAP_28.02.2021_00h00	0.000160985	0.0270455	9.19715e-16	1.10366e-14	[4, 5, 7]	Group08	11.0169	13	[agmat, cbsa, dao.2, dao.3, ddah1, dglucy, gcshb, gstz1, pfas, qdpra, zgc:153031, zgc:172341, zgc:92040]
GO:0009063	cellular amino acid catabolic process	GO_BiologicalProcess-EBI-UniProt-GOA-ACAP-ARAP_28.02.2021_00h00	0.000171738	0.0286802	9.19715e-16	1.10366e-14	[4, 5, 6, 7]	Group08	13.5135	10	[dao.2, dao.3, ddah1, gcshb, gstz1, hmgcl, ivd, qdpra, zgc:172341, zgc:92040]
GO:0009063	cellular amino acid catabolic process	GO_BiologicalProcess-EBI-UniProt-GOA-ACAP-ARAP_28.02.2021_00h00	0.000171738	0.0286802	7.17824e-09	7.89607e-08	[4, 5, 6, 7]	Group11	13.5135	10	[dao.2, dao.3, ddah1, gcshb, gstz1, hmgcl, ivd, qdpra, zgc:172341, zgc:92040]
GO:0050730	regulation of peptidyl-tyrosine phosphorylation	GO_BiologicalProcess-EBI-UniProt-GOA-ACAP-ARAP_28.02.2021_00h00	0.000278711	0.046266	0.000278711	0.00139355	[7, 8, 9, 10]	Group03	21.4286	6	[cd74a, cd74b, igf2a, igf2b, sh3bp5b, unc119b]
GO:0055086	nucleobase-containing small molecule metabolic process	GO_BiologicalProcess-EBI-UniProt-GOA-ACAP-ARAP_28.02.2021_00h00	0.000324995	0.0532992	8.90598e-05	0.000623419	[3, 4, 5]	Group07	7.56014	22	[LOC560627, acot11a, acsl5, adka, ak4, allc, aspdh, atp5f1c, atp5f1e, atp5pf, atp5po, dpys, gapdh, gcdhb, macrod2, mpv17, nme4, park7, pfas, pgam2, suclg2, uraha]
GO:0006091	generation of precursor metabolites and energy	GO_BiologicalProcess-EBI-UniProt-GOA-ACAP-ARAP_28.02.2021_00h00	0.000323819	0.0534301	0.000323819	0.00129527	[3]	Group05	8.67347	17	[atp5po, cox4i1, cox5b2, cyb5a, etfb, etfdh, gapdh, hmgcl, idh2, khk, ndufa4l, ndufa5, ndufb8, ndufc2, pgam2, suclg1, suclg2]
GO:0009110	vitamin biosynthetic process	GO_BiologicalProcess-EBI-UniProt-GOA-ACAP-ARAP_28.02.2021_00h00	0.000344088	0.0560863	4.64005e-07	4.64005e-06	[4]	Group10	36.3636	4	[cyp27a1.4, cyp27a7, cyp27b1, rgn]
GO:0019637	organophosphate metabolic process	GO_BiologicalProcess-EBI-UniProt-GOA-ACAP-ARAP_28.02.2021_00h00	0.000347359	0.0562721	8.90598e-05	0.000623419	[3, 4]	Group07	6.47182	31	[LOC560627, abhd3, acot11a, acsl5, adka, ak4, aspdh, atp5f1c, atp5f1e, atp5pf, atp5po, cetp, cish, gapdh, gcdhb, gk5, gpd1b, gpd1c, itpkca, mpv17, nme4, park7, pdxp, pfas, pgam2, pla2g12b, pla2g1b, si:ch211-117n7.7, si:dkey-96f10.1, suclg2, taz]
GO:0019321	pentose metabolic process	GO_BiologicalProcess-EBI-UniProt-GOA-ACAP-ARAP_28.02.2021_00h00	0.000358766	0.0577613	0.000358766	0.0010763	[4, 5]	Group01	60	3	[dcxr, rbks, xylb]
GO:0019478	D-amino acid catabolic process	GO_BiologicalProcess-EBI-UniProt-GOA-ACAP-ARAP_28.02.2021_00h00	0.000358766	0.0577613	9.19715e-16	1.10366e-14	[5, 6, 7, 8, 9]	Group08	60	3	[dao.2, dao.3, zgc:172341]
GO:0009055	electron transfer activity	GO_BiologicalProcess-EBI-UniProt-GOA-ACAP-ARAP_28.02.2021_00h00	0.000378816	0.0606105	0.000323819	0.00129527	[5]	Group05	13.4328	9	[cox4i1, cox5b2, cyb5a, etfb, etfdh, ndufa4l, ndufa5, ndufb8, ndufc2]
GO:0006979	response to oxidative stress	GO_BiologicalProcess-EBI-UniProt-GOA-ACAP-ARAP_28.02.2021_00h00	0.000423925	0.0674041	1.59519e-05	0.000127616	[3]	Group09	13.2353	9	[atox1, gpx3, gpx4a, msrb2, park7, prdx2, romo1, sod1, sod2]
GO:1901570	fatty acid derivative biosynthetic process	GO_BiologicalProcess-EBI-UniProt-GOA-ACAP-ARAP_28.02.2021_00h00	0.000502507	0.0788935	0.000502507	0.00100501	[4]	Group04	33.3333	4	[acsl5, gcdhb, ggt5b, hmgcl]
GO:0006766	vitamin metabolic process	GO_BiologicalProcess-EBI-UniProt-GOA-ACAP-ARAP_28.02.2021_00h00	0.000500264	0.0790417	4.64005e-07	4.64005e-06	[3]	Group10	19.3548	6	[cyp27a1.4, cyp27a7, cyp27b1, cyp2r1, rgn, zgc:153031]
GO:0070887	cellular response to chemical stimulus	GO_BiologicalProcess-EBI-UniProt-GOA-ACAP-ARAP_28.02.2021_00h00	0.000524362	0.0812761	1.59519e-05	0.000127616	[3]	Group09	5.77201	40	[LOC100148115, LOC103909721, acaa1, baiap2l1b, cav2, ccl19a.1, ccl25b, cd74a, cd74b, cxcl20, cyb5a, cyp2k16, cyp2r1, cyp2x7, cyp7a1, esd, gpx3, gpx4a, gstk1, gstp1, igf2a, igf2b, mgst3a, mgst3b, nqo1, nupr1b, park7, pck2, prdx2, prxl2c, psmb9a, pxna, romo1, rxrbb, selenol, selenot1b, selenou1a, sod1, sod2, zgc:77938]
GO:1902652	secondary alcohol metabolic process	GO_BiologicalProcess-EBI-UniProt-GOA-ACAP-ARAP_28.02.2021_00h00	0.000522951	0.0815804	4.64005e-07	4.64005e-06	[4, 5]	Group10	14.2857	8	[cetp, cyp27a1.4, cyp27a7, cyp27b1, cyp2r1, cyp7a1, idh2, tm7sf2]
GO:0042558	pteridine-containing compound metabolic process	GO_BiologicalProcess-EBI-UniProt-GOA-ACAP-ARAP_28.02.2021_00h00	0.000545269	0.0839715	0.000545269	0.000545269	[4]	Group02	23.8095	5	[aldh1l1, mthfs, pcbd1, qdpra, zgc:153031]
GO:0004601	peroxidase activity	GO_BiologicalProcess-EBI-UniProt-GOA-ACAP-ARAP_28.02.2021_00h00	0.000598511	0.0915723	1.59519e-05	0.000127616	[5, 8]	Group09	18.75	6	[gpx3, gpx4a, gstk1, mgst3a, mgst3b, prdx2]
GOID	GOTerm	Ontology Source	Term PValue	Term PValue Corrected with Bonferroni step down	Group PValue	Group PValue Corrected with Bonferroni step down	GOLevels	GOGroups	% Associated Genes	Nr. Genes	Associated Genes Found
GO:0006355	regulation of transcription, DNA-templated	GO_BiologicalProcess-EBI-UniProt-GOA-ACAP-ARAP_28.02.2021_00h00	4.08329e-08	1.38424e-05	0.000201927	0.000201927	[5, 6, 7, 8, 9, 10]	Group5	6.90196	88	[LOC563292, arid1aa, arid2, asxl2, bach1a, bcl9, bptf, brd4, cdc5l, cdk13, cdk17, cnot2, crebbpa, crebbpb, crebl2, crebrf, crtc2, cry3b, ctbp1, cux2b, deaf1, dyrk1aa, e2f3, elf2a, emsy, ep300b, epc1a, epc1b, erg, esr2a, fli1a, foxp1a, fubp3, gata6, gatad2b, glis2b, helz, hlfa, hnf1ba, ifih1, itpr1a, jupb, kmt2a, kmt2ba, kmt2bb, kmt2ca, lrrfip1a, mafba, med13b, men1, mical2a, mtdha, ncoa1, ncoa2, …
GO:0019219	regulation of nucleobase-containing compound metabolic process	GO_BiologicalProcess-EBI-UniProt-GOA-ACAP-ARAP_28.02.2021_00h00	8.62134e-08	2.91401e-05	0.000201927	0.000201927	[4, 5]	Group5	6.6064	95	[LOC563292, ankrd39, arid1aa, arid2, asxl2, bach1a, bcl9, bptf, brd4, cdc5l, cdk13, cdk17, cirbpb, cnot2, crebbpa, crebbpb, crebl2, crebrf, crtc2, cry3b, ctbp1, cux2b, deaf1, dyrk1aa, e2f3, elf2a, emsy, ep300b, epc1a, epc1b, erg, esr2a, fastk, fli1a, foxp1a, fubp3, gata6, gatad2b, glis2b, helz, hlfa, hnf1ba, ifih1, itpr1a, jupb, kmt2a, kmt2ba, kmt2bb, kmt2ca, lrrfip1a, mafba, mbnl1, med13b, men1,…
GO:0006351	transcription, DNA-templated	GO_BiologicalProcess-EBI-UniProt-GOA-ACAP-ARAP_28.02.2021_00h00	1.01515e-07	3.42105e-05	0.000201927	0.000201927	[5, 6, 7, 8, 9]	Group5	6.68626	91	[LOC100535454, LOC563292, arid1aa, arid2, asxl2, bach1a, bcl9, bptf, brd4, cdc5l, cdk13, cdk17, cnot2, crebbpa, crebbpb, crebl2, crebrf, crtc2, cry3b, ctbp1, cux2b, deaf1, dyrk1aa, e2f3, elf2a, emsy, ep300b, epc1a, epc1b, erg, esr2a, fli1a, foxp1a, fubp3, gata6, gatad2b, glis2b, helz, hlfa, hnf1ba, ifih1, itpr1a, jupb, kmt2a, kmt2ba, kmt2bb, kmt2ca, lrrfip1a, mafba, med13b, men1, mical2a, mtdha, …
GO:0051252	regulation of RNA metabolic process	GO_BiologicalProcess-EBI-UniProt-GOA-ACAP-ARAP_28.02.2021_00h00	1.36244e-07	4.57779e-05	0.000201927	0.000201927	[4, 5, 6, 7]	Group5	6.61871	92	[LOC563292, arid1aa, arid2, asxl2, bach1a, bcl9, bptf, brd4, cdc5l, cdk13, cdk17, cirbpb, cnot2, crebbpa, crebbpb, crebl2, crebrf, crtc2, cry3b, ctbp1, cux2b, deaf1, dyrk1aa, e2f3, elf2a, emsy, ep300b, epc1a, epc1b, erg, esr2a, fastk, fli1a, foxp1a, fubp3, gata6, gatad2b, glis2b, helz, hlfa, hnf1ba, ifih1, itpr1a, jupb, kmt2a, kmt2ba, kmt2bb, kmt2ca, lrrfip1a, mafba, mbnl1, med13b, men1, mical2a,…
GO:0031323	regulation of cellular metabolic process	GO_BiologicalProcess-EBI-UniProt-GOA-ACAP-ARAP_28.02.2021_00h00	1.90628e-06	0.000638604	0.000201927	0.000201927	[3, 4]	Group5	5.67979	127	[LOC563292, ankrd39, apoa1b, arid1aa, arid2, asxl2, bach1a, bcl9, bptf, brd4, c3a.3, c3a.6, c3b.1, c3b.2, cbsb, cdc5l, cdk13, cdk17, cirbpb, cnot2, crebbpa, crebbpb, crebl2, crebrf, crtc2, cry3b, ctbp1, cux2b, deaf1, dip2ba, dyrk1aa, e2f3, eif3eb, eif4g3a, elf2a, emsy, ep300b, epc1a, epc1b, erg, esr2a, fastk, fli1a, flt4, foxp1a, fubp3, fyco1a, gata6, gatad2b, gcgrb, glis2b, helz, hlfa, hnf1ba, i…
GO:0080090	regulation of primary metabolic process	GO_BiologicalProcess-EBI-UniProt-GOA-ACAP-ARAP_28.02.2021_00h00	2.76323e-06	0.000922919	0.000201927	0.000201927	[3, 4]	Group5	5.7036	122	[LOC563292, ankrd39, apoa1b, arid1aa, arid2, asxl2, bach1a, bcl9, bptf, brd4, c3a.3, c3a.6, c3b.1, c3b.2, cbsb, cdc5l, cdk13, cdk17, cirbpb, cnot2, crebbpa, crebbpb, crebl2, crebrf, crtc2, cry3b, ctbp1, cux2b, deaf1, dip2ba, dyrk1aa, e2f3, eif3eb, eif4g3a, elf2a, emsy, ep300b, epc1a, epc1b, erg, esr2a, fastk, fli1a, foxp1a, fubp3, gata6, gatad2b, gcgrb, glis2b, helz, hlfa, hnf1ba, ifih1, itpr1a, …
GO:0006357	regulation of transcription by RNA polymerase II	GO_BiologicalProcess-EBI-UniProt-GOA-ACAP-ARAP_28.02.2021_00h00	2.86006e-06	0.000952399	0.000201927	0.000201927	[6, 7, 8, 9, 10, 11]	Group5	6.91099	66	[LOC563292, arid1aa, asxl2, bach1a, bcl9, bptf, brd4, cdc5l, cdk13, crebbpa, crebbpb, crebrf, crtc2, cux2b, deaf1, e2f3, elf2a, ep300b, epc1a, epc1b, erg, esr2a, fli1a, foxp1a, gata6, gatad2b, glis2b, hlfa, hnf1ba, itpr1a, jupb, kmt2ca, lrrfip1a, mafba, med13b, men1, mical2a, mtdha, ncoa1, ncoa2, ncoa6, ncor1, nfxl1, nfyal, nr5a2, phf20b, phf21ab, purab, rreb1b, rxrga, si:dkey-89b17.4, skia, sreb…
GO:0019222	regulation of metabolic process	GO_BiologicalProcess-EBI-UniProt-GOA-ACAP-ARAP_28.02.2021_00h00	4.00647e-06	0.00133015	0.000201927	0.000201927	[2, 3]	Group5	5.53475	133	[LOC563292, ankrd39, apoa1b, arid1aa, arid2, asxl2, bach1a, bcl9, bptf, brd4, c3a.3, c3a.6, c3b.1, c3b.2, cbsb, cdc5l, cdk13, cdk17, cirbpb, cnot2, crebbpa, crebbpb, crebl2, crebrf, crtc2, cry3b, ctbp1, cux2b, deaf1, dip2ba, dyrk1aa, e2f3, eif3eb, eif4g3a, elf2a, emsy, ep300b, epc1a, epc1b, erg, esr2a, fastk, fli1a, flt4, foxp1a, fubp3, fyco1a, gata6, gatad2b, gcgrb, glis2b, helz, hlfa, hnf1ba, i…
GO:2000112	regulation of cellular macromolecule biosynthetic process	GO_BiologicalProcess-EBI-UniProt-GOA-ACAP-ARAP_28.02.2021_00h00	4.29467e-06	0.00142153	0.000201927	0.000201927	[5, 6]	Group5	6.14865	91	[LOC563292, arid1aa, arid2, asxl2, bach1a, bcl9, bptf, brd4, cdc5l, cdk13, cdk17, cnot2, crebbpa, crebbpb, crebl2, crebrf, crtc2, cry3b, ctbp1, cux2b, deaf1, dyrk1aa, e2f3, eif3eb, eif4g3a, elf2a, emsy, ep300b, epc1a, epc1b, erg, esr2a, fli1a, foxp1a, fubp3, gata6, gatad2b, glis2b, helz, hlfa, hnf1ba, ifih1, itpr1a, jupb, kmt2a, kmt2ba, kmt2bb, kmt2ca, lrrfip1a, mafba, med13b, men1, mical2a, mtdh…
GO:0010468	regulation of gene expression	GO_BiologicalProcess-EBI-UniProt-GOA-ACAP-ARAP_28.02.2021_00h00	4.84093e-06	0.00159751	0.000201927	0.000201927	[4, 5]	Group5	5.96303	100	[LOC563292, arid1aa, arid2, asxl2, bach1a, bcl9, bptf, brd4, cdc5l, cdk13, cdk17, cirbpb, cnot2, crebbpa, crebbpb, crebl2, crebrf, crtc2, cry3b, ctbp1, cux2b, deaf1, dyrk1aa, e2f3, eif3eb, eif4g3a, elf2a, emsy, ep300b, epc1a, epc1b, erg, esr2a, fastk, fli1a, foxp1a, fubp3, gata6, gatad2b, glis2b, helz, hlfa, hnf1ba, ifih1, itpr1a, jupb, kmt2a, kmt2ba, kmt2bb, kmt2ca, lgr4, lrrfip1a, mafba, marf1,…
GO:0051171	regulation of nitrogen compound metabolic process	GO_BiologicalProcess-EBI-UniProt-GOA-ACAP-ARAP_28.02.2021_00h00	7.36819e-06	0.00241677	0.000201927	0.000201927	[3, 4]	Group5	5.64593	118	[LOC563292, ankrd39, arid1aa, arid2, asxl2, bach1a, bcl9, bptf, brd4, c3a.3, c3a.6, c3b.1, c3b.2, cbsb, cdc5l, cdk13, cdk17, cirbpb, cnot2, crebbpa, crebbpb, crebl2, crebrf, crtc2, cry3b, ctbp1, cux2b, deaf1, dip2ba, dyrk1aa, e2f3, eif3eb, eif4g3a, elf2a, emsy, ep300b, epc1a, epc1b, erg, esr2a, fastk, fli1a, foxp1a, fubp3, gata6, gatad2b, glis2b, helz, hlfa, hnf1ba, ifih1, itpr1a, jupb, kmt2a, km…
GO:0006366	transcription by RNA polymerase II	GO_BiologicalProcess-EBI-UniProt-GOA-ACAP-ARAP_28.02.2021_00h00	7.35232e-06	0.00241891	0.000201927	0.000201927	[6, 7, 8, 9, 10]	Group5	6.68663	67	[LOC563292, arid1aa, asxl2, bach1a, bcl9, bptf, brd4, cdc5l, cdk13, crebbpa, crebbpb, crebrf, crtc2, cux2b, deaf1, e2f3, elf2a, ep300b, epc1a, epc1b, erg, esr2a, fli1a, foxp1a, gata6, gatad2b, glis2b, hlfa, hnf1ba, itpr1a, jupb, kmt2ca, lrrfip1a, mafba, med13b, men1, mical2a, mtdha, ncoa1, ncoa2, ncoa6, ncor1, nfxl1, nfyal, nr5a2, phf20b, phf21ab, purab, rreb1b, rxrga, setx, si:dkey-89b17.4, skia…
GO:0009889	regulation of biosynthetic process	GO_BiologicalProcess-EBI-UniProt-GOA-ACAP-ARAP_28.02.2021_00h00	7.65616e-06	0.00250357	0.000201927	0.000201927	[3, 4]	Group5	6.04468	92	[LOC563292, apoa1b, arid1aa, arid2, asxl2, bach1a, bcl9, bptf, brd4, cdc5l, cdk13, cdk17, cnot2, crebbpa, crebbpb, crebl2, crebrf, crtc2, cry3b, ctbp1, cux2b, deaf1, dyrk1aa, e2f3, eif3eb, eif4g3a, elf2a, emsy, ep300b, epc1a, epc1b, erg, esr2a, fli1a, foxp1a, fubp3, gata6, gatad2b, glis2b, helz, hlfa, hnf1ba, ifih1, itpr1a, jupb, kmt2a, kmt2ba, kmt2bb, kmt2ca, lrrfip1a, mafba, med13b, men1, mical…
GO:0018130	heterocycle biosynthetic process	GO_BiologicalProcess-EBI-UniProt-GOA-ACAP-ARAP_28.02.2021_00h00	1.18099e-05	0.00385004	0.000201927	0.000201927	[4]	Group5	5.89307	97	[LOC100535454, LOC563292, ampd2a, ampd2b, arid1aa, arid2, asxl2, atp5f1b, atp5fa1, bach1a, bcl9, bptf, brd4, cdc5l, cdk13, cdk17, cnot2, crebbpa, crebbpb, crebl2, crebrf, crtc2, cry3b, ctbp1, cux2b, deaf1, dyrk1aa, e2f3, elf2a, emsy, ep300b, epc1a, epc1b, erg, esr2a, fli1a, foxp1a, fubp3, gata6, gatad2b, glis2b, helz, hlfa, hnf1ba, ifih1, itpr1a, jupb, kmt2a, kmt2ba, kmt2bb, kmt2ca, lrrfip1a, maf…
GO:1901362	organic cyclic compound biosynthetic process	GO_BiologicalProcess-EBI-UniProt-GOA-ACAP-ARAP_28.02.2021_00h00	1.29199e-05	0.00419898	0.000201927	0.000201927	[4]	Group5	5.84761	99	[LOC100535454, LOC563292, ampd2a, ampd2b, apoa1b, arid1aa, arid2, asxl2, atp5f1b, atp5fa1, bach1a, bcl9, bptf, brd4, cdc5l, cdk13, cdk17, cnot2, crebbpa, crebbpb, crebl2, crebrf, crtc2, cry3b, ctbp1, cux2b, deaf1, dyrk1aa, e2f3, elf2a, emsy, ep300b, epc1a, epc1b, erg, esr2a, fli1a, foxp1a, fubp3, gata6, gatad2b, glis2b, helz, hlfa, hnf1ba, ifih1, itpr1a, jupb, kmt2a, kmt2ba, kmt2bb, kmt2ca, lrrfi…
GO:0060255	regulation of macromolecule metabolic process	GO_BiologicalProcess-EBI-UniProt-GOA-ACAP-ARAP_28.02.2021_00h00	1.3228e-05	0.00428586	0.000201927	0.000201927	[3, 4]	Group5	5.52065	123	[LOC563292, ankrd39, arid1aa, arid2, asxl2, bach1a, bcl9, bptf, brd4, c3a.3, c3a.6, c3b.1, c3b.2, cdc5l, cdk13, cdk17, cirbpb, cnot2, crebbpa, crebbpb, crebl2, crebrf, crtc2, cry3b, ctbp1, cux2b, deaf1, dip2ba, dyrk1aa, e2f3, eif3eb, eif4g3a, elf2a, emsy, ep300b, epc1a, epc1b, erg, esr2a, fastk, fli1a, foxp1a, fubp3, gata6, gatad2b, glis2b, helz, hlfa, hnf1ba, ifih1, itpr1a, jupb, kmt2a, kmt2ba, …
GO:0140110	transcription regulator activity	GO_BiologicalProcess-EBI-UniProt-GOA-ACAP-ARAP_28.02.2021_00h00	1.78557e-05	0.0057674	0.000201927	0.000201927	[6, 7, 8, 9, 10, 11]	Group5	6.83157	58	[LOC563292, bach1a, bcl9, cdc5l, crebbpa, crebbpb, crebl2, crebrf, crtc2, ctbp1, cux2b, deaf1, dyrk1aa, e2f3, elf2a, ep300b, erg, esr2a, fli1a, foxp1a, gata6, glis2b, helz, hlfa, hnf1ba, itpr1a, jupb, kmt2ca, lrrfip1a, mafba, med13b, mtdha, ncoa1, ncoa2, ncoa6, ncor1, nfxl1, nfyal, nr5a2, purab, rerea, rereb, rreb1b, rxrga, si:dkey-89b17.4, skia, srebf1, tbl1xr1a, tfap4, tle2c, tob1a, ubp1, usf1l…
GO:0050794	regulation of cellular process	GO_BiologicalProcess-EBI-UniProt-GOA-ACAP-ARAP_28.02.2021_00h00	1.85163e-05	0.00596226	0.000201927	0.000201927	[2, 3]	Group5	4.90631	199	[LOC563292, abhd2a, add1, afdna, ankrd39, apoa1b, arap3, arhgap21b, arhgap31, arhgap35a, arid1aa, arid2, armt1, asxl2, atm, bach1a, bcl9, bptf, brd4, c3a.3, c3a.6, c3b.1, c3b.2, cables1, cbsb, ccl19b, cdc5l, cdk13, cdk17, chrm2a, cirbpb, cnot2, crb3a, crebbpa, crebbpb, crebl2, crebrf, crtc2, cry3b, ctbp1, cux2b, cyp26b1, ddb1, deaf1, dennd4c, dip2ba, disc1, dlc1, dyrk1aa, e2f3, ecpas, eif3eb, eif…
GO:0016570	histone modification	GO_BiologicalProcess-EBI-UniProt-GOA-ACAP-ARAP_28.02.2021_00h00	2.66991e-05	0.00857042	2.8614e-05	0.000171684	[6, 7, 8]	Group3	10.4265	22	[atm, brd8, crebbpa, crebbpb, ep300b, epc1a, epc1b, kdm4aa, kdm4ab, kdm4b, kdm4c, kdm5bb, kmt2a, kmt2ba, kmt2bb, kmt2ca, men1, phf20b, rerea, setd2, tbl1xr1a, ubr2]
GO:0045935	positive regulation of nucleobase-containing compound metabolic process	GO_BiologicalProcess-EBI-UniProt-GOA-ACAP-ARAP_28.02.2021_00h00	3.65363e-05	0.0116916	0.000201927	0.000201927	[4, 5, 6]	Group5	7.98226	36	[ankrd39, arid1aa, asxl2, bcl9, brd4, cdk13, cirbpb, crebbpa, crebbpb, crebl2, crtc2, dyrk1aa, ep300b, gata6, glis2b, hnf1ba, jupb, kmt2a, kmt2ba, kmt2bb, kmt2ca, mical2a, mms19, ncoa1, ncoa2, ncoa6, rreb1b, rxrga, si:dkey-89b17.4, tet2, tet3, ubp1, wdr48b, zmiz2, znf280d, znf507]
GO:0042800	histone methyltransferase activity (H3-K4 specific)	GO_BiologicalProcess-EBI-UniProt-GOA-ACAP-ARAP_28.02.2021_00h00	7.41778e-05	0.0236627	7.41778e-05	0.000370889	[8, 9, 10, 11, 12]	Group1	57.1429	4	[kmt2a, kmt2ba, kmt2bb, kmt2ca]
GO:0021593	rhombomere morphogenesis	GO_BiologicalProcess-EBI-UniProt-GOA-ACAP-ARAP_28.02.2021_00h00	8.96034e-05	0.0284939	8.96034e-05	0.000358414	[3, 4, 5, 7, 8, 9, 10]	Group0	38.4615	5	[cyp26b1, hnf1ba, mafba, mib1, notch1b]
GO:0045893	positive regulation of transcription, DNA-templated	GO_BiologicalProcess-EBI-UniProt-GOA-ACAP-ARAP_28.02.2021_00h00	0.000100724	0.0319294	0.000201927	0.000201927	[6, 7, 8, 9, 10, 11]	Group5	7.98005	32	[arid1aa, asxl2, bcl9, brd4, cdk13, crebbpa, crebbpb, crebl2, crtc2, dyrk1aa, ep300b, gata6, glis2b, hnf1ba, jupb, kmt2a, kmt2ba, kmt2bb, kmt2ca, mical2a, ncoa1, ncoa2, ncoa6, rreb1b, rxrga, si:dkey-89b17.4, tet2, tet3, ubp1, zmiz2, znf280d, znf507]
GO:0045944	positive regulation of transcription by RNA polymerase II	GO_BiologicalProcess-EBI-UniProt-GOA-ACAP-ARAP_28.02.2021_00h00	0.000107208	0.0338777	0.000201927	0.000201927	[7, 8, 9, 10, 11, 12]	Group5	9.09091	24	[asxl2, bcl9, brd4, cdk13, crebbpa, crebbpb, crtc2, ep300b, gata6, glis2b, jupb, kmt2ca, mical2a, ncoa1, ncoa2, ncoa6, rreb1b, rxrga, si:dkey-89b17.4, tet2, tet3, ubp1, znf280d, znf507]
GO:0051254	positive regulation of RNA metabolic process	GO_BiologicalProcess-EBI-UniProt-GOA-ACAP-ARAP_28.02.2021_00h00	0.000132274	0.0416664	0.000201927	0.000201927	[4, 5, 6, 7, 8]	Group5	7.76471	33	[arid1aa, asxl2, bcl9, brd4, cdk13, cirbpb, crebbpa, crebbpb, crebl2, crtc2, dyrk1aa, ep300b, gata6, glis2b, hnf1ba, jupb, kmt2a, kmt2ba, kmt2bb, kmt2ca, mical2a, ncoa1, ncoa2, ncoa6, rreb1b, rxrga, si:dkey-89b17.4, tet2, tet3, ubp1, zmiz2, znf280d, znf507]
GO:0018205	peptidyl-lysine modification	GO_BiologicalProcess-EBI-UniProt-GOA-ACAP-ARAP_28.02.2021_00h00	0.000159598	0.0501138	2.8614e-05	0.000171684	[7, 8]	Group3	11.1111	16	[brd8, crebbpa, crebbpb, dip2ba, ep300b, epc1a, epc1b, kmt2a, kmt2ba, kmt2bb, kmt2ca, loxl1, men1, phf20b, setd2, zgc:113305]
GO:0009653	anatomical structure morphogenesis	GO_BiologicalProcess-EBI-UniProt-GOA-ACAP-ARAP_28.02.2021_00h00	0.00016185	0.0506591	0.00016185	0.000485551	[2, 3]	Group2	6.06335	67	[agtpbp1, ap1g1, arap3, asxl2, atp2b1a, bcl9, cbsb, cyp26b1, dctn1a, dip2ba, disc1, dyrk1aa, ep300b, erg, exoc5, fermt2, fli1a, flt4, fryl, gata6, git1, glis2b, hnf1ba, invs, itga9, itgb1a, kdm4ab, kdm4c, kif1b, lrp5, mafba, map2k4b, mapk9, mcc, megf8, mib1, mink1, mmd2a, mtdha, myh10, myo18aa, notch1b, pak4, plcg1, plxna4, plxnb2a, ptprb, qkia, rerea, robo2, rtn4b, sdc2, si:ch211-247j9.1, sipa1l…
GO:0098772	molecular function regulator	GO_BiologicalProcess-EBI-UniProt-GOA-ACAP-ARAP_28.02.2021_00h00	0.000170997	0.053351	0.000170997	0.000341993	[3]	Group4	6.2435	60	[apoa1b, arap3, arhgap21b, arhgap31, arhgef16, asap3, bcl9, c3a.3, c3a.6, c3b.1, c3b.2, calm1a, ccl19b, crebbpa, crebbpb, ctbp1, dennd4c, dlc1, dyrk1aa, ep300b, git1, iqgap2, itsn1, jupb, kmt2ca, med13b, mtdha, namptb, ncoa1, ncoa2, ncoa6, ncor1, osgn1, ppp1r2, ppp1r37, ppp4r1, psd2, rabgap1, rabgap1l, ralgapb, rerea, rereb, ric1, rictorb, sbf2, serpind1, serping1, sgk2a, si:ch211-247j9.1, si:ch2…
GO:0030695	GTPase regulator activity	GO_BiologicalProcess-EBI-UniProt-GOA-ACAP-ARAP_28.02.2021_00h00	0.000223004	0.0693543	0.000170997	0.000341993	[6]	Group4	8.84615	23	[arap3, arhgap21b, arhgap31, arhgef16, asap3, dennd4c, dlc1, git1, iqgap2, itsn1, psd2, rabgap1, rabgap1l, ralgapb, ric1, sbf2, si:ch211-247j9.1, si:ch211-251j10.3, sipa1l3, sos1, sos2, tbc1d10ab, trioa]
GO:0031325	positive regulation of cellular metabolic process	GO_BiologicalProcess-EBI-UniProt-GOA-ACAP-ARAP_28.02.2021_00h00	0.000230146	0.0713454	0.000201927	0.000201927	[3, 4, 5]	Group5	6.5189	50	[ankrd39, apoa1b, arid1aa, asxl2, bcl9, brd4, cdk13, cirbpb, crebbpa, crebbpb, crebl2, crtc2, dip2ba, dyrk1aa, ep300b, flt4, fyco1a, gata6, glis2b, hnf1ba, insra, jupb, kmt2a, kmt2ba, kmt2bb, kmt2ca, map2k4b, map3k10, mib1, mical2a, mink1, mms19, ncoa1, ncoa2, ncoa6, pak4, rictorb, rreb1b, rxrga, si:dkey-89b17.4, tab2, taok2b, tet2, tet3, ubp1, wdr48b, zgc:113944, zmiz2, znf280d, znf507]
GO:0009893	positive regulation of metabolic process	GO_BiologicalProcess-EBI-UniProt-GOA-ACAP-ARAP_28.02.2021_00h00	0.000307279	0.0949492	0.000201927	0.000201927	[2, 3, 4]	Group5	6.36475	52	[ankrd39, apoa1b, arid1aa, asxl2, bcl9, brd4, cdk13, cirbpb, crebbpa, crebbpb, crebl2, crtc2, dip2ba, dyrk1aa, ep300b, flt4, fyco1a, gata6, glis2b, hnf1ba, ifih1, insra, jupb, kmt2a, kmt2ba, kmt2bb, kmt2ca, map2k4b, map3k10, mib1, mical2a, mink1, mms19, ncoa1, ncoa2, ncoa6, pak4, qkia, rictorb, rreb1b, rxrga, si:dkey-89b17.4, tab2, taok2b, tet2, tet3, ubp1, wdr48b, zgc:113944, zmiz2, znf280d, znf…
GOID	GOTerm	Ontology Source	Term PValue	Term PValue Corrected with Bonferroni step down	Group PValue	Group PValue Corrected with Bonferroni step down	GOLevels	GOGroups	% Associated Genes	Nr. Genes	Associated Genes Found
GO:0006396	RNA processing	GO_BiologicalProcess-EBI-UniProt-GOA-ACAP-ARAP_28.02.2021_00h00	9.40737e-35	3.70651e-32	2.37328e-05	9.49312e-05	[5, 6, 7]	Group8	19.0556	113	[abt1, bop1, bud31, c1d, cactin, cdc73, clp1, coil, cpsf3, ctu2, cwf19l2, dcaf13, ddx10, ddx27, ddx39aa, ddx39ab, ddx49, dimt1l, dus2, ebna1bp2, eif4a3, eif6, elp1, elp2, emg1, esf1, exosc2, exosc9, fcf1, gar1, gnl2, gnl3, gpkow, grsf1, hnrnpl2, hnrnpub, imp3, imp4, ints5, kri1, lsm1, luc7l3, magoh, mak16, mettl2a, mphosph10, mrto4, naf1, nat10, nhp2, nifk, nob1, nol6, nop2, pcf11, pdcd11, prpf19…
GO:0022613	ribonucleoprotein complex biogenesis	GO_BiologicalProcess-EBI-UniProt-GOA-ACAP-ARAP_28.02.2021_00h00	3.97925e-34	1.56385e-31	2.37328e-05	9.49312e-05	[4]	Group8	25.89	80	[abce1, abt1, bop1, c1d, cdc73, clp1, coil, dcaf13, ddx10, ddx27, ddx49, dimt1l, ebna1bp2, eif2s2, eif3ja, eif4h, eif6, emg1, esf1, exosc2, exosc9, fcf1, gar1, gnl2, gnl3, heatr3, imp3, imp4, kri1, ltv1, luc7l3, mak16, mphosph10, mrpl22, mrpl36, mrto4, naf1, nat10, nhp2, nifk, nob1, noc2l, nol6, nop16, nop2, pak1ip1, pdcd11, polr1c, prpf19, ptges3a, pwp2h, riok1, rpf1, rpf2, rpp40, rpusd4, rrp12,…
GO:0034660	ncRNA metabolic process	GO_BiologicalProcess-EBI-UniProt-GOA-ACAP-ARAP_28.02.2021_00h00	4.09131e-28	1.60379e-25	1.06682e-28	9.6014e-28	[6, 7]	Group4	23.125	74	[abt1, bop1, c1d, cars, clp1, ctu2, dcaf13, ddx10, ddx27, ddx49, dimt1l, dus2, ebna1bp2, eif6, elp1, elp2, emg1, esf1, exosc2, exosc9, fcf1, gar1, gnl2, gnl3, hars, imp3, imp4, ints5, kri1, larsb, mak16, mars, mettl2a, mphosph10, mrto4, naf1, nat10, nhp2, nifk, nob1, nol6, nop2, pdcd11, pus1, pus7, pwp2h, qars, rars, riok1, rpf1, rpf2, rpp40, rpusd4, rrp12, rrp15, rrp7a, rrp9, rtcb, rtraf, sart1,…
GO:0034660	ncRNA metabolic process	GO_BiologicalProcess-EBI-UniProt-GOA-ACAP-ARAP_28.02.2021_00h00	4.09131e-28	1.60379e-25	2.37328e-05	9.49312e-05	[6, 7]	Group8	23.125	74	[abt1, bop1, c1d, cars, clp1, ctu2, dcaf13, ddx10, ddx27, ddx49, dimt1l, dus2, ebna1bp2, eif6, elp1, elp2, emg1, esf1, exosc2, exosc9, fcf1, gar1, gnl2, gnl3, hars, imp3, imp4, ints5, kri1, larsb, mak16, mars, mettl2a, mphosph10, mrto4, naf1, nat10, nhp2, nifk, nob1, nol6, nop2, pdcd11, pus1, pus7, pwp2h, qars, rars, riok1, rpf1, rpf2, rpp40, rpusd4, rrp12, rrp15, rrp7a, rrp9, rtcb, rtraf, sart1,…
GO:0042254	ribosome biogenesis	GO_BiologicalProcess-EBI-UniProt-GOA-ACAP-ARAP_28.02.2021_00h00	1.00602e-27	3.93354e-25	2.37328e-05	9.49312e-05	[5]	Group8	27.6018	61	[abce1, abt1, bop1, c1d, dcaf13, ddx10, ddx27, ddx49, dimt1l, ebna1bp2, eif6, emg1, esf1, exosc2, exosc9, fcf1, gar1, gnl2, gnl3, heatr3, imp3, imp4, kri1, ltv1, mak16, mphosph10, mrpl22, mrpl36, mrto4, naf1, nat10, nhp2, nifk, nob1, noc2l, nol6, nop16, nop2, pak1ip1, pdcd11, polr1c, pwp2h, riok1, rpf1, rpf2, rpp40, rpusd4, rrp12, rrp15, rrp7a, rrp9, sart1, urb2, utp11l, utp15, utp25, utp6, wdr12…
GO:0006364	rRNA processing	GO_BiologicalProcess-EBI-UniProt-GOA-ACAP-ARAP_28.02.2021_00h00	5.74247e-27	2.23956e-24	2.2767e-27	1.82136e-26	[6, 7, 8, 9]	Group3	32.4841	51	[abt1, bop1, c1d, dcaf13, ddx10, ddx27, ddx49, dimt1l, ebna1bp2, eif6, emg1, esf1, exosc2, exosc9, fcf1, gar1, gnl2, gnl3, imp3, imp4, kri1, mak16, mphosph10, mrto4, naf1, nat10, nhp2, nifk, nob1, nol6, nop2, pdcd11, pwp2h, riok1, rpf1, rpf2, rpp40, rpusd4, rrp12, rrp15, rrp7a, rrp9, sart1, utp11l, utp15, utp25, utp6, wdr12, wdr18, wdr46, wdr75]
GO:0006364	rRNA processing	GO_BiologicalProcess-EBI-UniProt-GOA-ACAP-ARAP_28.02.2021_00h00	5.74247e-27	2.23956e-24	2.37328e-05	9.49312e-05	[6, 7, 8, 9]	Group8	32.4841	51	[abt1, bop1, c1d, dcaf13, ddx10, ddx27, ddx49, dimt1l, ebna1bp2, eif6, emg1, esf1, exosc2, exosc9, fcf1, gar1, gnl2, gnl3, imp3, imp4, kri1, mak16, mphosph10, mrto4, naf1, nat10, nhp2, nifk, nob1, nol6, nop2, pdcd11, pwp2h, riok1, rpf1, rpf2, rpp40, rpusd4, rrp12, rrp15, rrp7a, rrp9, sart1, utp11l, utp15, utp25, utp6, wdr12, wdr18, wdr46, wdr75]
GO:0034470	ncRNA processing	GO_BiologicalProcess-EBI-UniProt-GOA-ACAP-ARAP_28.02.2021_00h00	1.36617e-26	5.31439e-24	2.37328e-05	9.49312e-05	[6, 7, 8]	Group8	24.4444	66	[abt1, bop1, c1d, clp1, ctu2, dcaf13, ddx10, ddx27, ddx49, dimt1l, dus2, ebna1bp2, eif6, elp1, elp2, emg1, esf1, exosc2, exosc9, fcf1, gar1, gnl2, gnl3, imp3, imp4, ints5, kri1, mak16, mettl2a, mphosph10, mrto4, naf1, nat10, nhp2, nifk, nob1, nol6, nop2, pdcd11, pus1, pus7, pwp2h, riok1, rpf1, rpf2, rpp40, rpusd4, rrp12, rrp15, rrp7a, rrp9, rtcb, rtraf, sart1, srrt, tarbp2, thg1l, trmt61b, utp11l…
GO:0010467	gene expression	GO_BiologicalProcess-EBI-UniProt-GOA-ACAP-ARAP_28.02.2021_00h00	8.8115e-17	3.41886e-14	2.37328e-05	9.49312e-05	[4]	Group8	8.80914	216	[abce1, abt1, adnp2a, angel2, ascc2, bop1, brf1a, bud31, c1d, cactin, carm1, cars, ccnt2b, cdc73, cebpa, chchd1, chchd10, chuk, ciao2a, clp1, coil, cpsf3, crebzf, ctu2, cwf19l2, dcaf13, ddx10, ddx19, ddx27, ddx39aa, ddx39ab, ddx49, dhps, dimt1l, dmap1, dnajc2, drap1, drg1, dus2, eaf2, ebna1bp2, eif2b1, eif2b2, eif2s2, eif3ja, eif4a3, eif4e1c, eif4ebp1, eif4enif1, eif4g1a, eif4g2a, eif4h, eif5b, e…
GO:0000398	mRNA splicing, via spliceosome	GO_BiologicalProcess-EBI-UniProt-GOA-ACAP-ARAP_28.02.2021_00h00	2.15196e-13	8.3281e-11	2.37328e-05	9.49312e-05	[7, 8, 9, 10, 11]	Group8	20.1005	40	[bud31, cactin, coil, cwf19l2, ddx39aa, ddx39ab, eif4a3, gpkow, hnrnpl2, hnrnpub, luc7l3, magoh, prpf19, prpf3, prpf38b, prpf40a, rbm4.3, rbm8a, sart1, sf3a2, sf3b3, sf3b4, sf3b6, snip1, snrnp70, snrpa1, snrpc, snrpd1, snrpd2, snrpd3l, snrpg, snw1, srsf1a, srsf3b, srsf5b, tfip11, tra2a, wtap, xab2, yju2]
GO:0044085	cellular component biogenesis	GO_BiologicalProcess-EBI-UniProt-GOA-ACAP-ARAP_28.02.2021_00h00	2.6624e-13	1.02769e-10	2.37328e-05	9.49312e-05	[3]	Group8	10.3359	120	[abce1, abt1, apoeb, asna1, atp5if1b, atpaf1, baiap2a, bop1, brf1a, c1d, cdc73, chchd10, clp1, coil, cops7a, dcaf13, ddx10, ddx27, ddx49, ddx61, dimt1l, ebna1bp2, eif2s2, eif3ja, eif4h, eif6, emg1, esf1, exosc2, exosc9, fcf1, gabarapl2, gar1, glrx5, gnl2, gnl3, gsnb, heatr3, hnrnpub, imp3, imp4, kri1, lonp1, lsm14ab, ltv1, luc7l3, mak16, mphosph10, mrpl22, mrpl36, mrto4, naf1, nap1l4a, napab, nas…
GO:0006886	intracellular protein transport	GO_BiologicalProcess-EBI-UniProt-GOA-ACAP-ARAP_28.02.2021_00h00	7.4059e-13	2.85127e-10	4.36897e-10	3.05828e-09	[4, 5, 6, 8, 9]	Group6	14.2857	62	[abce1, appbp2, arf2a, arf4a, arl1, asna1, c2cd5, cog3, copa, copb1, copg2, copz1, cse1l, ddx19, ddx39aa, ddx39ab, eif6, grpel1, heatr3, hspd1, ipo11, ipo4, kif5ba, ltv1, napab, napga, nol6, nup133, nup188, nup50, nutf2, nxf1, oaz1a, pcf11, pex26, rab11a, rab41, rabl3, sar1ab, sec13, sec16b, sgsm3, snupn, snx17, snx9b, srp14, srp19, srp9, thoc1, thoc3, timm13, timm44, timm50, tmed9, tomm22, tomm3…
GO:0006886	intracellular protein transport	GO_BiologicalProcess-EBI-UniProt-GOA-ACAP-ARAP_28.02.2021_00h00	7.4059e-13	2.85127e-10	0.0029779	0.0029779	[4, 5, 6, 8, 9]	Group7	14.2857	62	[abce1, appbp2, arf2a, arf4a, arl1, asna1, c2cd5, cog3, copa, copb1, copg2, copz1, cse1l, ddx19, ddx39aa, ddx39ab, eif6, grpel1, heatr3, hspd1, ipo11, ipo4, kif5ba, ltv1, napab, napga, nol6, nup133, nup188, nup50, nutf2, nxf1, oaz1a, pcf11, pex26, rab11a, rab41, rabl3, sar1ab, sec13, sec16b, sgsm3, snupn, snx17, snx9b, srp14, srp19, srp9, thoc1, thoc3, timm13, timm44, timm50, tmed9, tomm22, tomm3…
GO:0008380	RNA splicing	GO_BiologicalProcess-EBI-UniProt-GOA-ACAP-ARAP_28.02.2021_00h00	1.50937e-12	5.79599e-10	2.37328e-05	9.49312e-05	[6, 7, 8]	Group8	17.3745	45	[bud31, cactin, clp1, coil, cwf19l2, ddx39aa, ddx39ab, eif4a3, gpkow, grsf1, hnrnpl2, hnrnpub, ints5, luc7l3, magoh, prpf19, prpf3, prpf38b, prpf40a, rbm4.3, rbm8a, rtcb, rtraf, sart1, sf3a2, sf3b3, sf3b4, sf3b6, snip1, snrnp70, snrpa1, snrpc, snrpd1, snrpd2, snrpd3l, snrpg, snw1, srsf1a, srsf3b, srsf5b, tfip11, tra2a, wtap, xab2, yju2]
GO:0006397	mRNA processing	GO_BiologicalProcess-EBI-UniProt-GOA-ACAP-ARAP_28.02.2021_00h00	2.4561e-12	9.40687e-10	2.37328e-05	9.49312e-05	[6, 7, 8]	Group8	16.3823	48	[bud31, cactin, cdc73, clp1, coil, cpsf3, cwf19l2, ddx39aa, ddx39ab, eif4a3, gpkow, hnrnpl2, hnrnpub, lsm1, luc7l3, magoh, pcf11, pdcd11, prpf19, prpf3, prpf38b, prpf40a, rbm4.3, rbm8a, sart1, sf3a2, sf3b3, sf3b4, sf3b6, snip1, snrnp70, snrpa1, snrpc, snrpd1, snrpd2, snrpd3l, snrpg, snw1, srrt, srsf1a, srsf3b, srsf5b, tfip11, tra2a, wdr33, wtap, xab2, yju2]
GO:0016071	mRNA metabolic process	GO_BiologicalProcess-EBI-UniProt-GOA-ACAP-ARAP_28.02.2021_00h00	3.6589e-12	1.3977e-09	2.37328e-05	9.49312e-05	[6, 7]	Group8	14.6597	56	[angel2, bud31, cactin, cdc73, clp1, coil, cpsf3, cwf19l2, ddx39aa, ddx39ab, eif4a3, exosc2, exosc9, gpkow, hnrnpl2, hnrnpub, lsm1, luc7l3, magoh, mrto4, pcf11, pdcd11, pde12, polr2gl, prpf19, prpf3, prpf38b, prpf40a, pus1, rbm4.3, rbm8a, sart1, sf3a2, sf3b3, sf3b4, sf3b6, snip1, snrnp70, snrpa1, snrpc, snrpd1, snrpd2, snrpd3l, snrpg, snw1, srrt, srsf1a, srsf3b, srsf5b, syncripl, tfip11, tra2a, w…
GO:0045184	establishment of protein localization	GO_BiologicalProcess-EBI-UniProt-GOA-ACAP-ARAP_28.02.2021_00h00	6.08945e-12	2.32008e-09	0.0029779	0.0029779	[3, 4]	Group7	11.9516	79	[abce1, appbp2, arcn1a, arcn1b, arf2a, arf4a, arl1, asna1, atg4a, c2cd5, chmp3, cog3, copa, copb1, cope, copg2, copz1, cse1l, ddx19, ddx39aa, ddx39ab, eif6, emc4, emc7, grpel1, heatr3, hspd1, ipo11, ipo4, jagn1b, kdelr2a, kif5ba, ltv1, mtx1b, napab, napga, nol6, nup133, nup188, nup50, nutf2, nxf1, oaz1a, pcf11, pex26, rab10, rab11a, rab41, rabl3, sar1ab, scamp3, sec13, sec16b, sec22ba, sgsm3, snu…
GO:0034641	cellular nitrogen compound metabolic process	GO_BiologicalProcess-EBI-UniProt-GOA-ACAP-ARAP_28.02.2021_00h00	1.12858e-11	4.2886e-09	2.37328e-05	9.49312e-05	[3]	Group8	7.72772	235	[ATP8, aass, abce1, abt1, acaca, adssl, alkbh1, angel2, ascc2, atp5if1b, atp5mc3a, bop1, brf1a, bud31, c1d, cactin, carm1, cars, ccnt2b, cdc73, cebpa, chchd1, chchd10, chuk, clp1, coil, cpsf3, crebzf, ctu2, cwf19l2, dcaf13, ddx10, ddx27, ddx39aa, ddx39ab, ddx49, dimt1l, dlat, dmap1, dnajc2, drap1, drg1, dus2, dusp11, eaf2, ebna1bp2, eif2b1, eif2b2, eif2s2, eif3ja, eif4a3, eif4e1c, eif4ebp1, eif4e…
GO:0015031	protein transport	GO_BiologicalProcess-EBI-UniProt-GOA-ACAP-ARAP_28.02.2021_00h00	1.15282e-11	4.36918e-09	0.0029779	0.0029779	[4, 5, 7, 8]	Group7	11.9565	77	[abce1, appbp2, arcn1a, arcn1b, arf2a, arf4a, arl1, asna1, atg4a, c2cd5, chmp3, cog3, copa, copb1, cope, copg2, copz1, cse1l, ddx19, ddx39aa, ddx39ab, eif6, grpel1, heatr3, hspd1, ipo11, ipo4, jagn1b, kdelr2a, kif5ba, ltv1, mtx1b, napab, napga, nol6, nup133, nup188, nup50, nutf2, nxf1, oaz1a, pcf11, pex26, rab10, rab11a, rab41, rabl3, sar1ab, scamp3, sec13, sec16b, sec22ba, sgsm3, snupn, snx17, s…
GO:0042886	amide transport	GO_BiologicalProcess-EBI-UniProt-GOA-ACAP-ARAP_28.02.2021_00h00	3.68793e-11	1.39404e-08	0.0029779	0.0029779	[5]	Group7	11.6071	78	[abce1, appbp2, aqp3a, arcn1a, arcn1b, arf2a, arf4a, arl1, asna1, atg4a, c2cd5, chmp3, cog3, copa, copb1, cope, copg2, copz1, cse1l, ddx19, ddx39aa, ddx39ab, eif6, grpel1, heatr3, hspd1, ipo11, ipo4, jagn1b, kdelr2a, kif5ba, ltv1, mtx1b, napab, napga, nol6, nup133, nup188, nup50, nutf2, nxf1, oaz1a, pcf11, pex26, rab10, rab11a, rab41, rabl3, sar1ab, scamp3, sec13, sec16b, sec22ba, sgsm3, snupn, s…
GO:0000460	maturation of 5.8S rRNA	GO_BiologicalProcess-EBI-UniProt-GOA-ACAP-ARAP_28.02.2021_00h00	5.15708e-11	1.94422e-08	2.2767e-27	1.82136e-26	[7, 8, 9, 10]	Group3	48.2759	14	[abt1, bop1, c1d, eif6, exosc2, exosc9, gnl2, gnl3, kri1, mak16, rpf1, rpp40, rrp15, wdr12]
GO:0000460	maturation of 5.8S rRNA	GO_BiologicalProcess-EBI-UniProt-GOA-ACAP-ARAP_28.02.2021_00h00	5.15708e-11	1.94422e-08	2.37328e-05	9.49312e-05	[7, 8, 9, 10]	Group8	48.2759	14	[abt1, bop1, c1d, eif6, exosc2, exosc9, gnl2, gnl3, kri1, mak16, rpf1, rpp40, rrp15, wdr12]
GO:0016070	RNA metabolic process	GO_BiologicalProcess-EBI-UniProt-GOA-ACAP-ARAP_28.02.2021_00h00	5.42624e-11	2.04027e-08	2.37328e-05	9.49312e-05	[5, 6]	Group8	8.41076	172	[abt1, alkbh1, angel2, ascc2, bop1, brf1a, bud31, c1d, cactin, carm1, cars, ccnt2b, cdc73, cebpa, chchd10, chuk, clp1, coil, cpsf3, crebzf, ctu2, cwf19l2, dcaf13, ddx10, ddx27, ddx39aa, ddx39ab, ddx49, dimt1l, dmap1, dnajc2, drap1, dus2, eaf2, ebna1bp2, eif4a3, eif6, elp1, elp2, emg1, esf1, exosc2, exosc9, fcf1, gar1, gnl2, gnl3, gpkow, grhl1, grsf1, gtf2e2, gtf2h2, gtf3c5, hars, hdac3, hnrnpa0l,…
GO:0070727	cellular macromolecule localization	GO_BiologicalProcess-EBI-UniProt-GOA-ACAP-ARAP_28.02.2021_00h00	4.12519e-10	1.54695e-07	4.36897e-10	3.05828e-09	[3]	Group6	11.3885	73	[abce1, appbp2, arf2a, arf4a, arl1, asna1, c2cd5, cog3, copa, copb1, copg2, copz1, cse1l, ddx19, ddx39aa, ddx39ab, eif6, emc4, emc7, exosc2, grpel1, heatr3, hspd1, ipo11, ipo4, kdelr2a, kif5ba, ltv1, napab, napga, nol6, nol8, nup133, nup188, nup50, nutf2, nxf1, oaz1a, pcf11, pex26, pphln1, rab10, rab11a, rab41, rabl3, rer1, rnf121, sar1ab, sec13, sec16b, sgsm3, snupn, snx17, snx9b, srp14, srp19, …
GO:0070727	cellular macromolecule localization	GO_BiologicalProcess-EBI-UniProt-GOA-ACAP-ARAP_28.02.2021_00h00	4.12519e-10	1.54695e-07	0.0029779	0.0029779	[3]	Group7	11.3885	73	[abce1, appbp2, arf2a, arf4a, arl1, asna1, c2cd5, cog3, copa, copb1, copg2, copz1, cse1l, ddx19, ddx39aa, ddx39ab, eif6, emc4, emc7, exosc2, grpel1, heatr3, hspd1, ipo11, ipo4, kdelr2a, kif5ba, ltv1, napab, napga, nol6, nol8, nup133, nup188, nup50, nutf2, nxf1, oaz1a, pcf11, pex26, pphln1, rab10, rab11a, rab41, rabl3, rer1, rnf121, sar1ab, sec13, sec16b, sgsm3, snupn, snx17, snx9b, srp14, srp19, …
GO:0071705	nitrogen compound transport	GO_BiologicalProcess-EBI-UniProt-GOA-ACAP-ARAP_28.02.2021_00h00	7.31433e-10	2.73556e-07	0.0029779	0.0029779	[4]	Group7	10.566	84	[abce1, appbp2, aqp3a, arcn1a, arcn1b, arf2a, arf4a, arl1, asna1, atg4a, c2cd5, chmp3, cog3, copa, copb1, cope, copg2, copz1, cse1l, ddx19, ddx39aa, ddx39ab, eif4a3, eif6, grpel1, heatr3, hspd1, ipo11, ipo4, jagn1b, kdelr2a, kif5ba, ltv1, magoh, mtx1b, napab, napga, nol6, nup133, nup188, nup50, nutf2, nxf1, oaz1a, pcf11, pex26, rab10, rab11a, rab41, rabl3, rbm8a, sar1ab, scamp3, sec13, sec16b, se…
GO:0071826	ribonucleoprotein complex subunit organization	GO_BiologicalProcess-EBI-UniProt-GOA-ACAP-ARAP_28.02.2021_00h00	7.3874e-10	2.7555e-07	2.37328e-05	9.49312e-05	[5]	Group8	20.9302	27	[abt1, cdc73, clp1, coil, eif2s2, eif3ja, eif4h, eif6, luc7l3, mrto4, naf1, prpf19, ptges3a, pwp2h, rpf2, rrp7a, ruvbl1, sf3a2, snrpc, snrpd1, snrpd2, snrpd3l, snrpg, tarbp2, tfip11, xab2, yju2]
GO:0008104	protein localization	GO_BiologicalProcess-EBI-UniProt-GOA-ACAP-ARAP_28.02.2021_00h00	4.23552e-09	1.57561e-06	0.0029779	0.0029779	[3]	Group7	10.1432	85	[abce1, appbp2, arcn1a, arcn1b, arf2a, arf4a, arl1, asna1, atg4a, c2cd5, chmp3, cog3, copa, copb1, cope, copg2, copz1, cse1l, ddx19, ddx39aa, ddx39ab, eif6, emc4, emc7, grpel1, heatr3, hspd1, ipo11, ipo4, jagn1b, kdelr2a, kif5ba, ltv1, mtx1b, napab, napga, nol6, nol8, nup133, nup188, nup50, nutf2, nxf1, oaz1a, pcf11, pex26, pphln1, rab10, rab11a, rab41, rabl3, rer1, rnf121, sar1ab, scamp3, sec13,…
GO:0006403	RNA localization	GO_BiologicalProcess-EBI-UniProt-GOA-ACAP-ARAP_28.02.2021_00h00	4.91907e-09	1.82497e-06	4.36897e-10	3.05828e-09	[3]	Group6	23.8636	21	[abce1, ddx19, ddx39aa, ddx39ab, eif4a3, eif6, exosc2, hnrnpub, ltv1, magoh, nol6, nup133, nup188, nup50, nxf1, rbm8a, sec13, snupn, thoc1, thoc3, xpot]
GO:0042273	ribosomal large subunit biogenesis	GO_BiologicalProcess-EBI-UniProt-GOA-ACAP-ARAP_28.02.2021_00h00	6.73508e-09	2.49198e-06	2.2767e-27	1.82136e-26	[5, 6]	Group3	28.8136	17	[bop1, ebna1bp2, eif6, gnl2, heatr3, mak16, mrto4, nhp2, nifk, noc2l, nop16, nop2, pak1ip1, rpf1, rpf2, rrp15, wdr12]
GO:0050658	RNA transport	GO_BiologicalProcess-EBI-UniProt-GOA-ACAP-ARAP_28.02.2021_00h00	1.85987e-08	6.86293e-06	4.36897e-10	3.05828e-09	[4, 5, 7, 9]	Group6	24.359	19	[abce1, ddx19, ddx39aa, ddx39ab, eif4a3, eif6, ltv1, magoh, nol6, nup133, nup188, nup50, nxf1, rbm8a, sec13, snupn, thoc1, thoc3, xpot]
GO:0051649	establishment of localization in cell	GO_BiologicalProcess-EBI-UniProt-GOA-ACAP-ARAP_28.02.2021_00h00	2.70352e-08	9.94897e-06	0.0029779	0.0029779	[3]	Group7	10.1316	77	[abce1, appbp2, arcn1a, arcn1b, arf2a, arf4a, arl1, asna1, c2cd5, chmp3, cog3, copa, copb1, cope, copg2, copz1, cse1l, ddx19, ddx39aa, ddx39ab, eif6, grpel1, heatr3, hnrnpub, hspd1, ipo11, ipo4, kdelr2a, kif5ba, ltv1, myo5b, napab, napga, nol6, nup133, nup188, nup50, nutf2, nxf1, oaz1a, pcf11, pex26, plekhj1, rab11a, rab41, rabl3, rhot1a, sar1ab, sec13, sec16b, sec22ba, sgsm3, snupn, snx12, snx17…
GO:0090304	nucleic acid metabolic process	GO_BiologicalProcess-EBI-UniProt-GOA-ACAP-ARAP_28.02.2021_00h00	3.11942e-08	1.14483e-05	2.37328e-05	9.49312e-05	[4, 5]	Group8	7.70906	177	[abt1, alkbh1, angel2, ascc2, bop1, brf1a, bud31, c1d, cactin, carm1, cars, ccnt2b, cdc73, cebpa, chchd10, chuk, clp1, coil, cpsf3, crebzf, ctu2, cwf19l2, dcaf13, ddx10, ddx27, ddx39aa, ddx39ab, ddx49, dimt1l, dmap1, dnajc2, drap1, dus2, eaf2, ebna1bp2, eif4a3, eif6, elp1, elp2, emg1, esf1, exosc2, exosc9, fcf1, gar1, gnl2, gnl3, gpkow, grhl1, grsf1, gtf2e2, gtf2h2, gtf3c5, hars, hdac3, hnrnpa0l,…
GO:0046483	heterocycle metabolic process	GO_BiologicalProcess-EBI-UniProt-GOA-ACAP-ARAP_28.02.2021_00h00	5.40427e-08	1.97796e-05	2.37328e-05	9.49312e-05	[3]	Group8	7.44239	197	[ATP8, aass, abt1, acaca, adssl, aldh18a1, alkbh1, angel2, ascc2, atp5if1b, atp5mc3a, bop1, brf1a, bud31, c1d, cactin, carm1, cars, ccnt2b, cdc73, cebpa, chchd10, chuk, clp1, coil, cpsf3, crebzf, ctu2, cwf19l2, dcaf13, ddx10, ddx27, ddx39aa, ddx39ab, ddx49, dimt1l, dlat, dmap1, dnajc2, drap1, dus2, dusp11, eaf2, ebna1bp2, eif4a3, eif6, elovl5, elp1, elp2, emg1, entpd6, entpd8, esf1, exosc2, exosc…
GO:0006913	nucleocytoplasmic transport	GO_BiologicalProcess-EBI-UniProt-GOA-ACAP-ARAP_28.02.2021_00h00	5.50581e-08	2.00962e-05	4.36897e-10	3.05828e-09	[5, 6]	Group6	21	21	[abce1, cse1l, ddx19, ddx39aa, ddx39ab, eif6, heatr3, ipo11, ipo4, ltv1, nol6, nup133, nup188, nup50, nutf2, nxf1, sec13, snupn, thoc1, thoc3, xpot]
GO:0006913	nucleocytoplasmic transport	GO_BiologicalProcess-EBI-UniProt-GOA-ACAP-ARAP_28.02.2021_00h00	5.50581e-08	2.00962e-05	0.0029779	0.0029779	[5, 6]	Group7	21	21	[abce1, cse1l, ddx19, ddx39aa, ddx39ab, eif6, heatr3, ipo11, ipo4, ltv1, nol6, nup133, nup188, nup50, nutf2, nxf1, sec13, snupn, thoc1, thoc3, xpot]
GO:0006518	peptide metabolic process	GO_BiologicalProcess-EBI-UniProt-GOA-ACAP-ARAP_28.02.2021_00h00	6.19879e-08	2.25636e-05	8.21614e-08	4.92968e-07	[4, 5]	Group5	11.8605	51	[abce1, cars, chchd1, drg1, eif2b1, eif2b2, eif2s2, eif3ja, eif4a3, eif4e1c, eif4ebp1, eif4enif1, eif4g1a, eif4g2a, eif4h, eif5b, eif6, gemin5, gsap, hars, hm13, ide, larsb, magoh, mars, mrpl12, mrpl19, mrpl22, mrpl3, mrpl35, mrpl36, mrpl47, mrpl9, mrps18b, mrps2, polr2gl, psen1, ptcd3, pum3, qars, rars, rbm8a, rwdd1, srp9, tarbp2, thop1, tufm, uqcc2, vars, yars, zc3h15]
GO:0006412	translation	GO_BiologicalProcess-EBI-UniProt-GOA-ACAP-ARAP_28.02.2021_00h00	7.00889e-08	2.54423e-05	8.21614e-08	4.92968e-07	[5, 6, 7]	Group5	12.4324	46	[abce1, cars, chchd1, drg1, eif2b1, eif2b2, eif2s2, eif3ja, eif4a3, eif4e1c, eif4ebp1, eif4enif1, eif4g1a, eif4g2a, eif4h, eif5b, eif6, gemin5, hars, larsb, magoh, mars, mrpl12, mrpl19, mrpl22, mrpl3, mrpl35, mrpl36, mrpl47, mrpl9, mrps18b, mrps2, polr2gl, ptcd3, pum3, qars, rars, rbm8a, rwdd1, srp9, tarbp2, tufm, uqcc2, vars, yars, zc3h15]
GO:0000470	maturation of LSU-rRNA	GO_BiologicalProcess-EBI-UniProt-GOA-ACAP-ARAP_28.02.2021_00h00	9.00802e-08	3.2609e-05	2.2767e-27	1.82136e-26	[6, 7, 8, 9, 10]	Group3	39.2857	11	[bop1, eif6, gnl2, mak16, nhp2, nifk, nop2, rpf1, rpf2, rrp15, wdr12]
GO:0006725	cellular aromatic compound metabolic process	GO_BiologicalProcess-EBI-UniProt-GOA-ACAP-ARAP_28.02.2021_00h00	1.55732e-07	5.62193e-05	2.37328e-05	9.49312e-05	[3]	Group8	7.3546	196	[ATP8, aass, abt1, acaca, adssl, alkbh1, angel2, ascc2, atp5if1b, atp5mc3a, bop1, brf1a, bud31, c1d, cactin, carm1, cars, ccnt2b, cdc73, cebpa, chchd10, chuk, clp1, coil, cpsf3, crebzf, ctu2, cwf19l2, dcaf13, ddx10, ddx27, ddx39aa, ddx39ab, ddx49, dimt1l, dlat, dmap1, dnajc2, drap1, dus2, dusp11, eaf2, ebna1bp2, eif4a3, eif6, elovl5, elp1, elp2, emg1, entpd6, entpd8, esf1, exosc2, exosc9, fcf1, f…
GO:0043604	amide biosynthetic process	GO_BiologicalProcess-EBI-UniProt-GOA-ACAP-ARAP_28.02.2021_00h00	2.20817e-07	7.9494e-05	8.21614e-08	4.92968e-07	[5]	Group5	11.6114	49	[abce1, acaca, cars, chchd1, dlat, drg1, eif2b1, eif2b2, eif2s2, eif3ja, eif4a3, eif4e1c, eif4ebp1, eif4enif1, eif4g1a, eif4g2a, eif4h, eif5b, eif6, elovl5, gemin5, hars, larsb, magoh, mars, mrpl12, mrpl19, mrpl22, mrpl3, mrpl35, mrpl36, mrpl47, mrpl9, mrps18b, mrps2, polr2gl, ptcd3, pum3, qars, rars, rbm8a, rwdd1, srp9, tarbp2, tufm, uqcc2, vars, yars, zc3h15]
GO:1901360	organic cyclic compound metabolic process	GO_BiologicalProcess-EBI-UniProt-GOA-ACAP-ARAP_28.02.2021_00h00	3.13523e-07	0.000112555	2.37328e-05	9.49312e-05	[3]	Group8	7.26277	199	[ATP8, aass, abt1, acaca, adssl, aldh18a1, alkbh1, angel2, apoeb, ascc2, atp5if1b, atp5mc3a, bop1, brf1a, bud31, c1d, cactin, carm1, cars, ccnt2b, cdc73, cebpa, chchd10, chuk, clp1, coil, cpsf3, crebzf, ctu2, cwf19l2, dcaf13, ddx10, ddx27, ddx39aa, ddx39ab, ddx49, dimt1l, dlat, dmap1, dnajc2, drap1, dus2, dusp11, eaf2, ebna1bp2, eif4a3, eif6, elovl5, elp1, elp2, emg1, entpd6, entpd8, esf1, exosc2…
GO:0000466	maturation of 5.8S rRNA from tricistronic rRNA transcript (SSU-rRNA, 5.8S rRNA, LSU-rRNA)	GO_BiologicalProcess-EBI-UniProt-GOA-ACAP-ARAP_28.02.2021_00h00	3.42688e-07	0.000122682	2.2767e-27	1.82136e-26	[8, 9, 10, 11]	Group3	45	9	[abt1, bop1, exosc2, exosc9, gnl2, gnl3, kri1, rpp40, wdr12]
GO:0006399	tRNA metabolic process	GO_BiologicalProcess-EBI-UniProt-GOA-ACAP-ARAP_28.02.2021_00h00	4.70941e-07	0.000168126	1.06682e-28	9.6014e-28	[7, 8]	Group4	17.4242	23	[cars, clp1, ctu2, dus2, elp1, elp2, hars, larsb, mars, mettl2a, nat10, pus1, pus7, qars, rars, rpp40, rpusd4, rtcb, rtraf, thg1l, trmt61b, vars, yars]
GO:0006399	tRNA metabolic process	GO_BiologicalProcess-EBI-UniProt-GOA-ACAP-ARAP_28.02.2021_00h00	4.70941e-07	0.000168126	2.37328e-05	9.49312e-05	[7, 8]	Group8	17.4242	23	[cars, clp1, ctu2, dus2, elp1, elp2, hars, larsb, mars, mettl2a, nat10, pus1, pus7, qars, rars, rpp40, rpusd4, rtcb, rtraf, thg1l, trmt61b, vars, yars]
GO:0072594	establishment of protein localization to organelle	GO_BiologicalProcess-EBI-UniProt-GOA-ACAP-ARAP_28.02.2021_00h00	5.11647e-07	0.000182146	0.0029779	0.0029779	[4, 5, 6]	Group7	15.9509	26	[asna1, cse1l, grpel1, heatr3, hspd1, ipo11, ipo4, nup133, nup188, nup50, nutf2, pex26, sec13, snupn, srp14, srp19, srp9, timm13, timm44, timm50, tomm34, tomm40, tomm40l, tram2, vps25, vps28]
GO:0017038	protein import	GO_BiologicalProcess-EBI-UniProt-GOA-ACAP-ARAP_28.02.2021_00h00	7.1085e-07	0.000252352	4.36897e-10	3.05828e-09	[5, 6, 8, 9]	Group6	21.519	17	[cse1l, grpel1, heatr3, hspd1, ipo11, ipo4, nup133, nup188, nup50, nutf2, pex26, sec13, snupn, timm44, timm50, tomm40, tomm40l]
GO:0017038	protein import	GO_BiologicalProcess-EBI-UniProt-GOA-ACAP-ARAP_28.02.2021_00h00	7.1085e-07	0.000252352	0.0029779	0.0029779	[5, 6, 8, 9]	Group7	21.519	17	[cse1l, grpel1, heatr3, hspd1, ipo11, ipo4, nup133, nup188, nup50, nutf2, pex26, sec13, snupn, timm44, timm50, tomm40, tomm40l]
GO:0006820	anion transport	GO_BiologicalProcess-EBI-UniProt-GOA-ACAP-ARAP_28.02.2021_00h00	8.81461e-07	0.000312037	0.0029779	0.0029779	[5]	Group7	8.84956	90	[abce1, ano5b, apoeb, appbp2, aqp3a, arcn1a, arcn1b, arf2a, arf4a, arl1, asna1, atg4a, c2cd5, chmp3, cog3, copa, copb1, cope, copg2, copz1, cse1l, ddx19, ddx39aa, ddx39ab, eif4a3, eif6, grpel1, heatr3, hspd1, ipo11, ipo4, jagn1b, kdelr2a, kif5ba, ltv1, magoh, mtx1b, myo5b, napab, napga, nol6, nup133, nup188, nup50, nutf2, nxf1, oaz1a, pcf11, pex26, rab10, rab11a, rab41, rabl3, rbm8a, sar1ab, scam…
GO:0033365	protein localization to organelle	GO_BiologicalProcess-EBI-UniProt-GOA-ACAP-ARAP_28.02.2021_00h00	1.09485e-06	0.000386484	0.0029779	0.0029779	[5]	Group7	13.1274	34	[arl1, asna1, cse1l, emc4, emc7, grpel1, heatr3, hspd1, ipo11, ipo4, kdelr2a, nol8, nup133, nup188, nup50, nutf2, pex26, pphln1, rer1, sec13, sec16b, snupn, srp14, srp19, srp9, timm13, timm44, timm50, tomm34, tomm40, tomm40l, tram2, vps25, vps28]
GO:0043603	cellular amide metabolic process	GO_BiologicalProcess-EBI-UniProt-GOA-ACAP-ARAP_28.02.2021_00h00	1.32709e-06	0.000467137	8.21614e-08	4.92968e-07	[4]	Group5	10.3512	56	[aass, abce1, acaca, cars, chchd1, dlat, drg1, eif2b1, eif2b2, eif2s2, eif3ja, eif4a3, eif4e1c, eif4ebp1, eif4enif1, eif4g1a, eif4g2a, eif4h, eif5b, eif6, elovl5, gba, gemin5, gsap, hars, hm13, ide, larsb, magoh, mars, mrpl12, mrpl19, mrpl22, mrpl3, mrpl35, mrpl36, mrpl47, mrpl9, mrps18b, mrps2, polr2gl, psen1, ptcd3, pum3, qars, rars, rbm8a, rwdd1, srp9, tarbp2, thop1, tufm, uqcc2, vars, yars, z…
GO:0000469	cleavage involved in rRNA processing	GO_BiologicalProcess-EBI-UniProt-GOA-ACAP-ARAP_28.02.2021_00h00	1.4417e-06	0.000506035	2.2767e-27	1.82136e-26	[7, 8, 9, 10]	Group3	39.1304	9	[abt1, exosc2, exosc9, gnl2, gnl3, kri1, nhp2, nob1, rpp40]
GO:0015931	nucleobase-containing compound transport	GO_BiologicalProcess-EBI-UniProt-GOA-ACAP-ARAP_28.02.2021_00h00	1.53082e-06	0.000535786	4.36897e-10	3.05828e-09	[5, 7]	Group6	18.018	20	[abce1, ddx19, ddx39aa, ddx39ab, eif4a3, eif6, ltv1, magoh, nol6, nup133, nup188, nup50, nxf1, rbm8a, sec13, slc35d1b, snupn, thoc1, thoc3, xpot]
GO:0009451	RNA modification	GO_BiologicalProcess-EBI-UniProt-GOA-ACAP-ARAP_28.02.2021_00h00	2.71819e-06	0.000948649	1.06682e-28	9.6014e-28	[5, 6, 7]	Group4	17.3913	20	[alkbh1, ctu2, dimt1l, dus2, elp1, elp2, emg1, gar1, mettl2a, naf1, nat10, nhp2, nop2, pus1, pus7, rpusd4, thg1l, trmt61b, trub2, wtap]
GO:0051168	nuclear export	GO_BiologicalProcess-EBI-UniProt-GOA-ACAP-ARAP_28.02.2021_00h00	3.03643e-06	0.00105668	4.36897e-10	3.05828e-09	[6, 7]	Group6	22.9508	14	[abce1, cse1l, ddx19, ddx39aa, ddx39ab, eif6, ltv1, nol6, nup133, nup188, nxf1, thoc1, thoc3, xpot]
GO:0043170	macromolecule metabolic process	GO_BiologicalProcess-EBI-UniProt-GOA-ACAP-ARAP_28.02.2021_00h00	3.69503e-06	0.00128218	2.37328e-05	9.49312e-05	[3]	Group8	6.43067	307	[abce1, abt1, adnp2a, aip, alkbh1, angel2, ankzf1, apoeb, ascc2, atg4a, b4galt7, bcar3, bop1, brf1a, btr04, bud31, c1d, cactin, carm1, cars, casp7, casp8, ccnt2b, cdc73, cdk11b, cebpa, chchd1, chchd10, chuk, ciao2a, clp1, clpp, coil, cpsf3, crebzf, csnk1a1, csnk2b, ctu2, cul3a, cwf19l2, dcaf13, dcun1d5, ddx10, ddx19, ddx27, ddx39aa, ddx39ab, ddx49, desi1b, dhps, dimt1l, dlat, dmap1, dnajc2, drap1…
GO:0042274	ribosomal small subunit biogenesis	GO_BiologicalProcess-EBI-UniProt-GOA-ACAP-ARAP_28.02.2021_00h00	1.10441e-05	0.00382127	1.10441e-05	5.52207e-05	[5, 6]	Group1	22.0339	13	[abt1, dcaf13, kri1, ltv1, nat10, nob1, pwp2h, riok1, rpp40, rrp7a, utp25, utp6, wdr46]
GO:0030490	maturation of SSU-rRNA	GO_BiologicalProcess-EBI-UniProt-GOA-ACAP-ARAP_28.02.2021_00h00	1.15512e-05	0.00398517	1.10441e-05	5.52207e-05	[6, 7, 8, 9, 10]	Group1	25.5814	11	[abt1, dcaf13, kri1, nat10, nob1, pwp2h, riok1, rpp40, utp25, utp6, wdr46]
GO:0051028	mRNA transport	GO_BiologicalProcess-EBI-UniProt-GOA-ACAP-ARAP_28.02.2021_00h00	1.17719e-05	0.00404954	4.36897e-10	3.05828e-09	[5, 6, 8, 10]	Group6	23.5294	12	[ddx19, ddx39aa, ddx39ab, eif4a3, magoh, nup133, nup50, nxf1, rbm8a, sec13, thoc1, thoc3]
GO:0006890	retrograde vesicle-mediated transport, Golgi to endoplasmic reticulum	GO_BiologicalProcess-EBI-UniProt-GOA-ACAP-ARAP_28.02.2021_00h00	1.32189e-05	0.00453407	0.000115298	0.000345894	[4, 6]	Group2	31.0345	9	[arcn1a, arcn1b, copa, cope, copz1, kdelr2a, rab41, rer1, sec22ba]
GO:0001522	pseudouridine synthesis	GO_BiologicalProcess-EBI-UniProt-GOA-ACAP-ARAP_28.02.2021_00h00	1.50264e-05	0.00513904	1.06682e-28	9.6014e-28	[6, 7, 8]	Group4	41.1765	7	[gar1, naf1, nhp2, pus1, pus7, rpusd4, trub2]
GO:0043933	protein-containing complex subunit organization	GO_BiologicalProcess-EBI-UniProt-GOA-ACAP-ARAP_28.02.2021_00h00	1.94203e-05	0.00662233	2.37328e-05	9.49312e-05	[4]	Group8	9.47547	56	[abce1, abt1, actr6, apoeb, atp5if1b, atpaf1, baiap2a, brf1a, cdc73, clp1, coil, cops7a, dmap1, eif2s2, eif3ja, eif4h, eif6, gsnb, lonp1, luc7l3, mrto4, naf1, nap1l4a, napab, nasp, ndufaf1, pcf11, pfn2l, prpf19, psmd11b, ptges3a, pwp2h, rpf2, rrp7a, ruvbl1, sar1ab, sec16b, seta, setb, sf3a2, si:ch1073-174d20.2, smarca5, snrpc, snrpd1, snrpd2, snrpd3l, snrpg, srp19, ssh2a, tarbp2, tfg, tfip11, tms…
GO:0010608	posttranscriptional regulation of gene expression	GO_BiologicalProcess-EBI-UniProt-GOA-ACAP-ARAP_28.02.2021_00h00	2.4692e-05	0.00839529	8.21614e-08	4.92968e-07	[5, 6]	Group5	12.5	28	[angel2, clp1, eif2b1, eif2b2, eif2s2, eif3ja, eif4a3, eif4e1c, eif4ebp1, eif4enif1, eif4g1a, eif4g2a, eif5b, eif6, hnrnpub, magoh, polr2gl, ptcd3, pum3, rbm8a, snip1, srp9, srrt, syncripl, tarbp2, tufm, uqcc2, zc3h7a]
GO:0065003	protein-containing complex assembly	GO_BiologicalProcess-EBI-UniProt-GOA-ACAP-ARAP_28.02.2021_00h00	2.51817e-05	0.00853659	2.37328e-05	9.49312e-05	[5]	Group8	9.76562	50	[abt1, apoeb, atp5if1b, atpaf1, baiap2a, brf1a, cdc73, clp1, coil, cops7a, eif2s2, eif3ja, eif4h, eif6, gsnb, lonp1, luc7l3, mrto4, naf1, nap1l4a, napab, nasp, ndufaf1, pfn2l, prpf19, psmd11b, ptges3a, pwp2h, rpf2, rrp7a, ruvbl1, sar1ab, sec16b, seta, setb, sf3a2, si:ch1073-174d20.2, snrpc, snrpd1, snrpd2, snrpd3l, snrpg, srp19, ssh2a, tarbp2, tfg, tmsb1, uqcc2, xab2, yju2]
GO:0006888	endoplasmic reticulum to Golgi vesicle-mediated transport	GO_BiologicalProcess-EBI-UniProt-GOA-ACAP-ARAP_28.02.2021_00h00	4.61891e-05	0.0156119	0.000115298	0.000345894	[4, 5, 6]	Group2	17.4419	15	[arcn1a, arcn1b, copa, copb1, cope, copg2, kdelr2a, sar1ab, sec13, sec16b, sec22ba, tex261, tfg, tmed9, trip11]
GO:0034622	cellular protein-containing complex assembly	GO_BiologicalProcess-EBI-UniProt-GOA-ACAP-ARAP_28.02.2021_00h00	5.8482e-05	0.0197084	2.37328e-05	9.49312e-05	[6]	Group8	9.88764	44	[abt1, atpaf1, baiap2a, brf1a, cdc73, clp1, coil, cops7a, eif2s2, eif3ja, eif4h, eif6, gsnb, lonp1, luc7l3, mrto4, naf1, nap1l4a, napab, nasp, ndufaf1, pfn2l, prpf19, psmd11b, ptges3a, pwp2h, rpf2, rrp7a, ruvbl1, seta, setb, sf3a2, snrpc, snrpd1, snrpd2, snrpd3l, snrpg, srp19, ssh2a, tarbp2, tmsb1, uqcc2, xab2, yju2]
GO:0006413	translational initiation	GO_BiologicalProcess-EBI-UniProt-GOA-ACAP-ARAP_28.02.2021_00h00	6.87301e-05	0.0230933	8.21614e-08	4.92968e-07	[3, 6, 7, 8]	Group5	17.7215	14	[abce1, eif2b1, eif2b2, eif2s2, eif3ja, eif4e1c, eif4ebp1, eif4enif1, eif4g1a, eif4g2a, eif4h, eif5b, eif6, polr2gl]
GO:0034504	protein localization to nucleus	GO_BiologicalProcess-EBI-UniProt-GOA-ACAP-ARAP_28.02.2021_00h00	7.81171e-05	0.0261692	4.36897e-10	3.05828e-09	[6]	Group6	21.1538	11	[cse1l, heatr3, ipo11, ipo4, nol8, nup133, nup188, nup50, nutf2, sec13, snupn]
GO:0034504	protein localization to nucleus	GO_BiologicalProcess-EBI-UniProt-GOA-ACAP-ARAP_28.02.2021_00h00	7.81171e-05	0.0261692	0.0029779	0.0029779	[6]	Group7	21.1538	11	[cse1l, heatr3, ipo11, ipo4, nol8, nup133, nup188, nup50, nutf2, sec13, snupn]
GO:0000462	maturation of SSU-rRNA from tricistronic rRNA transcript (SSU-rRNA, 5.8S rRNA, LSU-rRNA)	GO_BiologicalProcess-EBI-UniProt-GOA-ACAP-ARAP_28.02.2021_00h00	7.84038e-05	0.0261869	1.10441e-05	5.52207e-05	[7, 8, 9, 10, 11]	Group1	28.5714	8	[abt1, dcaf13, kri1, pwp2h, rpp40, utp25, utp6, wdr46]
GO:0008033	tRNA processing	GO_BiologicalProcess-EBI-UniProt-GOA-ACAP-ARAP_28.02.2021_00h00	0.000103134	0.0343436	1.06682e-28	9.6014e-28	[7, 8, 9]	Group4	16.3043	15	[clp1, ctu2, dus2, elp1, elp2, mettl2a, nat10, pus1, pus7, rpp40, rpusd4, rtcb, rtraf, thg1l, trmt61b]
GO:0048193	Golgi vesicle transport	GO_BiologicalProcess-EBI-UniProt-GOA-ACAP-ARAP_28.02.2021_00h00	0.000115298	0.0382789	0.000115298	0.000345894	[3, 5]	Group2	13.2075	21	[arcn1a, arcn1b, cog3, copa, copb1, cope, copg2, copz1, kdelr2a, rab41, rer1, sar1ab, sec13, sec16b, sec22ba, snx12, tex261, tfg, tmed9, trip11, vps52]
GO:0006891	intra-Golgi vesicle-mediated transport	GO_BiologicalProcess-EBI-UniProt-GOA-ACAP-ARAP_28.02.2021_00h00	0.000142811	0.0472705	0.000115298	0.000345894	[4, 6]	Group2	30.4348	7	[cog3, copa, copb1, cope, copg2, copz1, rab41]
GO:0000349	generation of catalytic spliceosome for first transesterification step	GO_BiologicalProcess-EBI-UniProt-GOA-ACAP-ARAP_28.02.2021_00h00	0.000154056	0.0506844	0.000154056	0.000308112	[6, 7, 8, 9, 10, 11, 12, 13]	Group0	100	3	[prpf19, xab2, yju2]
GO:0006811	ion transport	GO_BiologicalProcess-EBI-UniProt-GOA-ACAP-ARAP_28.02.2021_00h00	0.000153741	0.0507346	0.0029779	0.0029779	[4]	Group7	7.6378	97	[ATP8, abce1, ano5b, apoeb, appbp2, aqp3a, arcn1a, arcn1b, arf2a, arf4a, arl1, asna1, atg4a, atp5mc3a, c2cd5, chmp3, cog3, copa, copb1, cope, copg2, copz1, cse1l, ddx19, ddx39aa, ddx39ab, eif4a3, eif6, grpel1, heatr3, hspd1, ipo11, ipo4, jagn1b, kdelr2a, kif5ba, ltv1, magoh, mtx1b, myo5b, napab, napga, nol6, nup133, nup188, nup50, nutf2, nxf1, oaz1a, orai1a, pcf11, pex26, psen1, rab10, rab11a, ra…
GO:0031503	protein-containing complex localization	GO_BiologicalProcess-EBI-UniProt-GOA-ACAP-ARAP_28.02.2021_00h00	0.000201186	0.065989	4.36897e-10	3.05828e-09	[4]	Group6	16.092	14	[abce1, ddx19, ddx39aa, ddx39ab, eif6, kif5ba, ltv1, nol6, nup133, nxf1, rab11a, thoc1, thoc3, xpot]
GO:0006418	tRNA aminoacylation for protein translation	GO_BiologicalProcess-EBI-UniProt-GOA-ACAP-ARAP_28.02.2021_00h00	0.000276108	0.0902873	1.06682e-28	9.6014e-28	[6, 7, 8, 9, 10]	Group4	24.2424	8	[cars, hars, larsb, mars, qars, rars, vars, yars]
GO:0034248	regulation of cellular amide metabolic process	GO_BiologicalProcess-EBI-UniProt-GOA-ACAP-ARAP_28.02.2021_00h00	0.000293165	0.0955719	8.21614e-08	4.92968e-07	[4, 5]	Group5	12.0879	22	[eif2b1, eif2b2, eif2s2, eif3ja, eif4a3, eif4e1c, eif4ebp1, eif4enif1, eif4g1a, eif4g2a, eif5b, eif6, gsap, magoh, polr2gl, ptcd3, pum3, rbm8a, srp9, tarbp2, tufm, uqcc2]
Cluster 6
GOID	GOTerm	Ontology Source	Term PValue	Term PValue Corrected with Bonferroni step down	Group PValue	Group PValue Corrected with Bonferroni step down	GOLevels	GOGroups	% Associated Genes	Nr. Genes	Associated Genes Found
GO:0000278	mitotic cell cycle	GO_BiologicalProcess-EBI-UniProt-GOA-ACAP-ARAP_28.02.2021_00h00	2.35715e-17	1.4025e-14	6.19659e-08	2.47864e-07	[3]	Group7	20.1439	56	[anapc5, anln, anxa1a, aurka, aurkb, bub1, bub3, ccna2, ccnb1, ccnd1, cdca5, cdca8, cdk1, cdk2, cenpe, cenpf, cenpk, chaf1b, cks1b, dlgap5, dscc1, esco2, incenp, kif11, kif20a, kif23, kif4, kifc1, knstrn, lig1, mad2l1, mcm2, mcm3, mcm4, mcm5, mcm6, meis1b, mybl2b, ncapd2, ncaph, ncaph2, ndc80, nusap1, pds5b, pola1, prc1b, racgap1, rock1, sgo1, smc4, tacc3, tpx2, ttk, tubb5, zgc:86764, zgc:86839]
GO:0022402	cell cycle process	GO_BiologicalProcess-EBI-UniProt-GOA-ACAP-ARAP_28.02.2021_00h00	2.6193e-17	1.55586e-14	6.19659e-08	2.47864e-07	[2, 3]	Group7	18.3673	63	[anapc5, anln, anxa11b, anxa1a, aurka, aurkb, bub1, bub3, ccna2, ccnb1, ccnd1, cdca5, cdca8, cdk1, cdk2, cenpf, cenpk, cenpx, cep120, dbf4, dlgap5, dscc1, esco2, gas1a, haus1, haus5, incenp, kif11, kif20a, kif23, kif4, kifc1, knstrn, lig1, mad2l1, mcm2, mcm3, mcm4, mcm5, mcm6, meis1b, ncapd2, ncaph, ncaph2, ndc80, npm1b, nusap1, pds5b, pola1, prc1b, racgap1, rock1, sept12, sgo1, si:dkey-25o16.4, …
GO:0098813	nuclear chromosome segregation	GO_BiologicalProcess-EBI-UniProt-GOA-ACAP-ARAP_28.02.2021_00h00	2.18368e-16	1.29492e-13	6.19659e-08	2.47864e-07	[3, 4]	Group7	32.9787	31	[anapc5, aurkb, bub1, bub3, ccnb1, cdca5, cdca8, cenpf, cenpk, cenpx, dscc1, esco2, incenp, kif23, knstrn, mad2l1, ncapd2, ncaph, ncaph2, ndc80, nusap1, pds5b, prc1b, sgo1, si:dkey-25o16.4, smc4, stag2a, top2a, trip13, ttk, zgc:86764]
GO:1903047	mitotic cell cycle process	GO_BiologicalProcess-EBI-UniProt-GOA-ACAP-ARAP_28.02.2021_00h00	2.25131e-16	1.33277e-13	6.19659e-08	2.47864e-07	[3, 4]	Group7	21.7195	48	[anapc5, anln, anxa1a, aurka, aurkb, bub1, bub3, ccna2, ccnb1, ccnd1, cdca5, cdca8, cdk1, cdk2, cenpf, cenpk, dlgap5, dscc1, incenp, kif11, kif20a, kif23, kif4, kifc1, knstrn, lig1, mad2l1, mcm2, mcm3, mcm4, mcm6, meis1b, ncapd2, ncaph, ncaph2, ndc80, nusap1, pds5b, pola1, prc1b, racgap1, rock1, sgo1, smc4, tacc3, tpx2, ttk, zgc:86764]
GO:0000819	sister chromatid segregation	GO_BiologicalProcess-EBI-UniProt-GOA-ACAP-ARAP_28.02.2021_00h00	4.94197e-15	2.92071e-12	6.19659e-08	2.47864e-07	[4, 5, 6]	Group7	34.6154	27	[anapc5, aurkb, bub1, bub3, ccnb1, cdca5, cdca8, cenpk, dscc1, esco2, incenp, kif23, knstrn, mad2l1, ncapd2, ncaph, ncaph2, ndc80, nusap1, pds5b, prc1b, sgo1, smc4, stag2a, top2a, ttk, zgc:86764]
GO:0000070	mitotic sister chromatid segregation	GO_BiologicalProcess-EBI-UniProt-GOA-ACAP-ARAP_28.02.2021_00h00	2.09383e-14	1.23536e-11	6.19659e-08	2.47864e-07	[4, 5, 6, 7, 8]	Group7	37.5	24	[anapc5, aurkb, bub1, bub3, ccnb1, cdca5, cdca8, cenpk, dscc1, incenp, kif23, knstrn, mad2l1, ncapd2, ncaph, ncaph2, ndc80, nusap1, pds5b, prc1b, sgo1, smc4, ttk, zgc:86764]
GO:0048285	organelle fission	GO_BiologicalProcess-EBI-UniProt-GOA-ACAP-ARAP_28.02.2021_00h00	8.87133e-14	5.22521e-11	6.19659e-08	2.47864e-07	[5]	Group7	23.6842	36	[anapc5, aurka, aurkb, bub1, bub3, ccnb1, cdca5, cdca8, cenpk, cenpx, dscc1, incenp, kif11, kif23, kifc1, knstrn, mad2l1, mtfr2, mxa, mxb, mxc, mxf, ncapd2, ncaph, ncaph2, ndc80, nusap1, pds5b, prc1b, sgo1, smc4, top2a, tpx2, trip13, ttk, zgc:86764]
GO:0000280	nuclear division	GO_BiologicalProcess-EBI-UniProt-GOA-ACAP-ARAP_28.02.2021_00h00	1.04313e-12	6.13359e-10	2.14003e-12	1.71203e-11	[6]	Group3	25	31	[anapc5, aurka, aurkb, bub1, bub3, ccnb1, cdca5, cdca8, cenpk, cenpx, dscc1, incenp, kif11, kif23, kifc1, knstrn, mad2l1, ncapd2, ncaph, ncaph2, ndc80, nusap1, pds5b, prc1b, sgo1, smc4, top2a, tpx2, trip13, ttk, zgc:86764]
GO:0000280	nuclear division	GO_BiologicalProcess-EBI-UniProt-GOA-ACAP-ARAP_28.02.2021_00h00	1.04313e-12	6.13359e-10	3.28973e-12	2.30281e-11	[6]	Group5	25	31	[anapc5, aurka, aurkb, bub1, bub3, ccnb1, cdca5, cdca8, cenpk, cenpx, dscc1, incenp, kif11, kif23, kifc1, knstrn, mad2l1, ncapd2, ncaph, ncaph2, ndc80, nusap1, pds5b, prc1b, sgo1, smc4, top2a, tpx2, trip13, ttk, zgc:86764]
GO:0000280	nuclear division	GO_BiologicalProcess-EBI-UniProt-GOA-ACAP-ARAP_28.02.2021_00h00	1.04313e-12	6.13359e-10	6.19659e-08	2.47864e-07	[6]	Group7	25	31	[anapc5, aurka, aurkb, bub1, bub3, ccnb1, cdca5, cdca8, cenpk, cenpx, dscc1, incenp, kif11, kif23, kifc1, knstrn, mad2l1, ncapd2, ncaph, ncaph2, ndc80, nusap1, pds5b, prc1b, sgo1, smc4, top2a, tpx2, trip13, ttk, zgc:86764]
GO:0140014	mitotic nuclear division	GO_BiologicalProcess-EBI-UniProt-GOA-ACAP-ARAP_28.02.2021_00h00	3.11865e-12	1.83065e-09	3.28973e-12	2.30281e-11	[4, 5, 7]	Group5	26.4151	28	[anapc5, aurka, aurkb, bub1, bub3, ccnb1, cdca5, cdca8, cenpk, dscc1, incenp, kif11, kif23, kifc1, knstrn, mad2l1, ncapd2, ncaph, ncaph2, ndc80, nusap1, pds5b, prc1b, sgo1, smc4, tpx2, ttk, zgc:86764]
GO:0140014	mitotic nuclear division	GO_BiologicalProcess-EBI-UniProt-GOA-ACAP-ARAP_28.02.2021_00h00	3.11865e-12	1.83065e-09	6.19659e-08	2.47864e-07	[4, 5, 7]	Group7	26.4151	28	[anapc5, aurka, aurkb, bub1, bub3, ccnb1, cdca5, cdca8, cenpk, dscc1, incenp, kif11, kif23, kifc1, knstrn, mad2l1, ncapd2, ncaph, ncaph2, ndc80, nusap1, pds5b, prc1b, sgo1, smc4, tpx2, ttk, zgc:86764]
GO:0006260	DNA replication	GO_BiologicalProcess-EBI-UniProt-GOA-ACAP-ARAP_28.02.2021_00h00	5.45398e-11	3.19603e-08	1.40285e-11	8.4171e-11	[5, 6]	Group6	27.2727	24	[cenpx, chaf1a, ctc1, dbf4, dscc1, esco2, fen1, lig1, mcm2, mcm3, mcm4, mcm5, mcm6, orc4, pcna, pola1, pola2, prim1, rfc1, rfc5, rpa2, rpa3, rrm1, rrm2]
GO:0051276	chromosome organization	GO_BiologicalProcess-EBI-UniProt-GOA-ACAP-ARAP_28.02.2021_00h00	2.6086e-10	1.52603e-07	6.24775e-07	1.87433e-06	[5]	Group2	12.8205	65	[anapc5, anxa1a, aurka, aurkb, bub1, bub3, ccnb1, cdca5, cdca8, cenpi, cenpk, cenpx, chaf1a, chaf1b, chd2, ctc1, dek, dlgap5, dnmt1, dscc1, ehmt1a, ercc6l, esco2, h2afvb, h2afx, hat1, hmgn2, hp1bp3, incenp, ing5b, kdm6al, kif23, knstrn, l3mbtl1b, loxl2b, mad2l1, mcm2, mcm3, mcm4, mcm5, mcm6, msl1b, ncapd2, ncaph, ncaph2, ndc80, npm1b, nusap1, otub1b, pds5b, prc1b, prkdc, sgo1, si:ch73-1a9.3, smc2…
GO:0051276	chromosome organization	GO_BiologicalProcess-EBI-UniProt-GOA-ACAP-ARAP_28.02.2021_00h00	2.6086e-10	1.52603e-07	6.19659e-08	2.47864e-07	[5]	Group7	12.8205	65	[anapc5, anxa1a, aurka, aurkb, bub1, bub3, ccnb1, cdca5, cdca8, cenpi, cenpk, cenpx, chaf1a, chaf1b, chd2, ctc1, dek, dlgap5, dnmt1, dscc1, ehmt1a, ercc6l, esco2, h2afvb, h2afx, hat1, hmgn2, hp1bp3, incenp, ing5b, kdm6al, kif23, knstrn, l3mbtl1b, loxl2b, mad2l1, mcm2, mcm3, mcm4, mcm5, mcm6, msl1b, ncapd2, ncaph, ncaph2, ndc80, npm1b, nusap1, otub1b, pds5b, prc1b, prkdc, sgo1, si:ch73-1a9.3, smc2…
GO:0030198	extracellular matrix organization	GO_BiologicalProcess-EBI-UniProt-GOA-ACAP-ARAP_28.02.2021_00h00	1.87721e-08	1.09629e-05	1.87721e-08	9.38605e-08	[5]	Group1	23.3333	21	[adamtsl4, anln, col18a1a, col1a1a, col1a1b, col1a2, col5a1, col5a2a, creb3l2, efemp2a, gpc4, ier3ip1, lama4, lamb1a, loxl2b, marco, mmp2, plod2, postnb, scara3, serpinh1b]
GO:0007010	cytoskeleton organization	GO_BiologicalProcess-EBI-UniProt-GOA-ACAP-ARAP_28.02.2021_00h00	2.07443e-07	0.000120939	6.24775e-07	1.87433e-06	[5]	Group2	11.2811	59	[aif1l, anln, anxa1a, arhgap18, arpc1b, arpc5b, aurka, aurkb, capgb, cbfb, cep120, cita, cntrl, dlgap5, ehd2b, eml2, eml4, fam49al, fam49ba, fgd4b, fmnl3, fscn1a, gmfb, haus1, haus5, havcr1, hcls1, incenp, iqgap3, kif11, kif23, kif4, kifc1, knstrn, marcksb, ndc80, npm1b, nusap1, parvg, pdlim4, pfn1, pleca, ppp1r9bb, prc1b, racgap1, rhogd, rnd2, rock1, si:dkey-31m14.7, sptbn1, stmn1a, tacc3, tmsb4…
GO:0007010	cytoskeleton organization	GO_BiologicalProcess-EBI-UniProt-GOA-ACAP-ARAP_28.02.2021_00h00	2.07443e-07	0.000120939	3.28973e-12	2.30281e-11	[5]	Group5	11.2811	59	[aif1l, anln, anxa1a, arhgap18, arpc1b, arpc5b, aurka, aurkb, capgb, cbfb, cep120, cita, cntrl, dlgap5, ehd2b, eml2, eml4, fam49al, fam49ba, fgd4b, fmnl3, fscn1a, gmfb, haus1, haus5, havcr1, hcls1, incenp, iqgap3, kif11, kif23, kif4, kifc1, knstrn, marcksb, ndc80, npm1b, nusap1, parvg, pdlim4, pfn1, pleca, ppp1r9bb, prc1b, racgap1, rhogd, rnd2, rock1, si:dkey-31m14.7, sptbn1, stmn1a, tacc3, tmsb4…
GO:0006270	DNA replication initiation	GO_BiologicalProcess-EBI-UniProt-GOA-ACAP-ARAP_28.02.2021_00h00	2.20535e-07	0.000128351	1.40285e-11	8.4171e-11	[5, 6, 7, 8]	Group6	57.1429	8	[mcm2, mcm3, mcm4, mcm5, mcm6, orc4, pola1, pola2]
GO:0033260	nuclear DNA replication	GO_BiologicalProcess-EBI-UniProt-GOA-ACAP-ARAP_28.02.2021_00h00	2.20535e-07	0.000128351	1.40285e-11	8.4171e-11	[4, 5, 8, 9]	Group6	57.1429	8	[dbf4, lig1, mcm2, mcm3, mcm4, mcm5, mcm6, pola1]
GO:0006261	DNA-dependent DNA replication	GO_BiologicalProcess-EBI-UniProt-GOA-ACAP-ARAP_28.02.2021_00h00	4.1046e-07	0.000238477	1.40285e-11	8.4171e-11	[6, 7]	Group6	28	14	[cenpx, dbf4, lig1, mcm2, mcm3, mcm4, mcm5, mcm6, orc4, pcna, pola1, pola2, prim1, rfc5]
GO:0006259	DNA metabolic process	GO_BiologicalProcess-EBI-UniProt-GOA-ACAP-ARAP_28.02.2021_00h00	5.02818e-07	0.000291634	1.40285e-11	8.4171e-11	[4, 5, 6]	Group6	12.9338	41	[apex1, cdca5, cenpx, chaf1a, ctc1, dek, dnase1l1, dnase2, dnmt1, fanci, fen1, h2afvb, h2afx, lig1, mcm2, mcm3, mcm4, mcm5, mcm6, nucks1a, orc4, otub1b, parp1, pcna, pds5b, pola1, pola2, prim1, prkdc, rfc1, rfc5, rnaseh2a, rpa2, rpa3, smchd1, tk1, top2a, trip13, ube2t, uhrf1, xrcc5]
GO:0016043	cellular component organization	GO_BiologicalProcess-EBI-UniProt-GOA-ACAP-ARAP_28.02.2021_00h00	6.24775e-07	0.000361745	6.24775e-07	1.87433e-06	[3]	Group2	7.74085	184	[adamtsl4, afg3l2, aida, aif1l, anapc5, anln, anxa1a, appb, arhgap18, arpc1b, arpc5b, asah1b, aurka, aurkb, boc, bub1, bub3, capgb, cbfb, ccnb1, cdca5, cdca8, celf1, cenpf, cenpi, cenpk, cenpx, cep120, chaf1a, chaf1b, chd2, cita, cnp, cntrl, col12a1a, col12a1b, col18a1a, col1a1a, col1a1b, col1a2, col5a1, col5a2a, col6a2, creb3l2, ctc1, cxcr4b, dek, dlgap5, dnase2, dnmt1, dnph1, dscc1, efemp2a, eh…
GO:0007051	spindle organization	GO_BiologicalProcess-EBI-UniProt-GOA-ACAP-ARAP_28.02.2021_00h00	8.2988e-07	0.000479671	3.28973e-12	2.30281e-11	[3, 4, 7]	Group5	23.5294	16	[aurka, aurkb, dlgap5, haus1, haus5, incenp, kif11, kif23, kif4, kifc1, knstrn, ndc80, prc1b, tacc3, tpx2, zgc:86764]
GO:0007051	spindle organization	GO_BiologicalProcess-EBI-UniProt-GOA-ACAP-ARAP_28.02.2021_00h00	8.2988e-07	0.000479671	6.19659e-08	2.47864e-07	[3, 4, 7]	Group7	23.5294	16	[aurka, aurkb, dlgap5, haus1, haus5, incenp, kif11, kif23, kif4, kifc1, knstrn, ndc80, prc1b, tacc3, tpx2, zgc:86764]
GO:0010564	regulation of cell cycle process	GO_BiologicalProcess-EBI-UniProt-GOA-ACAP-ARAP_28.02.2021_00h00	1.00718e-06	0.000581142	6.19659e-08	2.47864e-07	[3, 4, 5]	Group7	17.5573	23	[anapc5, anxa1a, aurka, aurkb, bub1, bub3, ccnd1, cdca5, cdk1, cdk2, cenpf, cep120, dbf4, incenp, knstrn, mad2l1, ndc80, npm1b, prc1b, si:dkey-25o16.4, tpx2, trip13, ttk]
GO:0051726	regulation of cell cycle	GO_BiologicalProcess-EBI-UniProt-GOA-ACAP-ARAP_28.02.2021_00h00	1.97765e-06	0.00113913	6.19659e-08	2.47864e-07	[3, 4]	Group7	13.2576	35	[anapc5, anxa1a, aurka, aurkb, birc5a, bub1, bub3, ccna2, ccnb1, ccnd1, cdca5, cdk1, cdk2, cenpf, cep120, cks1b, dbf4, dlgap5, gas1a, hexim1, incenp, kif11, knstrn, mad2l1, mdka, ndc80, npm1b, prc1b, si:dkey-25o16.4, si:dkey-27i16.2, tp53bp1, tpx2, trip13, ttk, zgc:86839]
GO:0009162	deoxyribonucleoside monophosphate metabolic process	GO_BiologicalProcess-EBI-UniProt-GOA-ACAP-ARAP_28.02.2021_00h00	2.3089e-06	0.00132762	2.3089e-06	4.61781e-06	[6, 7, 8]	Group0	66.6667	6	[dck, dctd, dnph1, tk1, tyms, zgc:110540]
GO:0071103	DNA conformation change	GO_BiologicalProcess-EBI-UniProt-GOA-ACAP-ARAP_28.02.2021_00h00	2.91931e-06	0.00167568	2.14003e-12	1.71203e-11	[6]	Group3	18.1818	20	[anxa1a, chaf1a, chaf1b, chd2, ercc6l, hp1bp3, incenp, mcm2, mcm3, mcm4, mcm5, mcm6, ncapd2, ncaph, ncaph2, nusap1, smc2, smc4, top2a, xrcc5]
GO:0071103	DNA conformation change	GO_BiologicalProcess-EBI-UniProt-GOA-ACAP-ARAP_28.02.2021_00h00	2.91931e-06	0.00167568	1.40285e-11	8.4171e-11	[6]	Group6	18.1818	20	[anxa1a, chaf1a, chaf1b, chd2, ercc6l, hp1bp3, incenp, mcm2, mcm3, mcm4, mcm5, mcm6, ncapd2, ncaph, ncaph2, nusap1, smc2, smc4, top2a, xrcc5]
GO:0051304	chromosome separation	GO_BiologicalProcess-EBI-UniProt-GOA-ACAP-ARAP_28.02.2021_00h00	4.63656e-06	0.00265675	2.14003e-12	1.71203e-11	[3, 4]	Group3	32.2581	10	[anapc5, aurkb, bub1, bub3, cenpx, mad2l1, ncaph2, ndc80, top2a, ttk]
GO:0051304	chromosome separation	GO_BiologicalProcess-EBI-UniProt-GOA-ACAP-ARAP_28.02.2021_00h00	4.63656e-06	0.00265675	6.19659e-08	2.47864e-07	[3, 4]	Group7	32.2581	10	[anapc5, aurkb, bub1, bub3, cenpx, mad2l1, ncaph2, ndc80, top2a, ttk]
GO:1902969	mitotic DNA replication	GO_BiologicalProcess-EBI-UniProt-GOA-ACAP-ARAP_28.02.2021_00h00	5.49616e-06	0.00314381	1.40285e-11	8.4171e-11	[4, 5, 6, 9, 10]	Group6	60	6	[lig1, mcm2, mcm3, mcm4, mcm6, pola1]
GO:0097530	granulocyte migration	GO_BiologicalProcess-EBI-UniProt-GOA-ACAP-ARAP_28.02.2021_00h00	6.36641e-06	0.00363522	1.09337e-05	1.09337e-05	[4, 6, 7]	Group4	21.4286	15	[LOC567656, anxa1a, ccl35.1, ccl38a.4, cd99, csf1ra, cxcl11.1, cxcl11.5, cxcl8b.3, cxcr4b, inpp5d, lyn, nsmaf, rhogd, si:ch73-206d17.1]
GO:0006996	organelle organization	GO_BiologicalProcess-EBI-UniProt-GOA-ACAP-ARAP_28.02.2021_00h00	7.08537e-06	0.00403866	6.24775e-07	1.87433e-06	[4]	Group2	8.01435	134	[afg3l2, aif1l, anapc5, anln, anxa1a, arhgap18, arpc1b, arpc5b, aurka, aurkb, bub1, bub3, capgb, cbfb, ccnb1, cdca5, cdca8, cenpf, cenpi, cenpk, cenpx, cep120, chaf1a, chaf1b, chd2, cita, cntrl, ctc1, dek, dlgap5, dnmt1, dscc1, ehd2b, ehmt1a, eml2, eml4, ercc6l, esco2, fam49al, fam49ba, fgd4b, fmnl3, fscn1a, gmfb, gnptab, h2afvb, h2afx, hat1, haus1, haus5, havcr1, hcls1, hmgn2, hp1bp3, hps3, ince…
GO:0006996	organelle organization	GO_BiologicalProcess-EBI-UniProt-GOA-ACAP-ARAP_28.02.2021_00h00	7.08537e-06	0.00403866	6.19659e-08	2.47864e-07	[4]	Group7	8.01435	134	[afg3l2, aif1l, anapc5, anln, anxa1a, arhgap18, arpc1b, arpc5b, aurka, aurkb, bub1, bub3, capgb, cbfb, ccnb1, cdca5, cdca8, cenpf, cenpi, cenpk, cenpx, cep120, chaf1a, chaf1b, chd2, cita, cntrl, ctc1, dek, dlgap5, dnmt1, dscc1, ehd2b, ehmt1a, eml2, eml4, ercc6l, esco2, fam49al, fam49ba, fgd4b, fmnl3, fscn1a, gmfb, gnptab, h2afvb, h2afx, hat1, haus1, haus5, havcr1, hcls1, hmgn2, hp1bp3, hps3, ince…
GO:0048870	cell motility	GO_BiologicalProcess-EBI-UniProt-GOA-ACAP-ARAP_28.02.2021_00h00	1.09337e-05	0.0062213	1.09337e-05	1.09337e-05	[2, 3]	Group4	10.8545	47	[LOC567656, acvrl1, anxa1a, anxa5b, arpc5b, arrb2b, axl, cbfb, ccl35.1, ccl38a.4, ccr9a, cd99, celf1, cmklr1, col18a1a, csf1ra, cxcl11.1, cxcl11.5, cxcl8b.3, cxcr4b, fmnl3, fn1a, fscn1a, gpc1b, gpc4, hspg2, inpp5d, iqgap3, itgb2, kdm6al, lama4, lamb1a, lbr, loxl2b, lyn, meis1b, mmp2, nsmaf, nusap1, pld1a, plxnb1a, podxl, rhogd, rnd2, sh3pxd2aa, si:ch73-206d17.1, tmsb4x]
GO:0030261	chromosome condensation	GO_BiologicalProcess-EBI-UniProt-GOA-ACAP-ARAP_28.02.2021_00h00	1.30064e-05	0.00738761	2.14003e-12	1.71203e-11	[8]	Group3	43.75	7	[incenp, ncapd2, ncaph, ncaph2, nusap1, smc2, smc4]
GO:1901987	regulation of cell cycle phase transition	GO_BiologicalProcess-EBI-UniProt-GOA-ACAP-ARAP_28.02.2021_00h00	1.46368e-05	0.00829904	6.19659e-08	2.47864e-07	[4, 5, 6]	Group7	21.2121	14	[anapc5, anxa1a, aurkb, bub1, bub3, ccnd1, cdca5, cdk1, cdk2, cenpf, dbf4, mad2l1, ndc80, ttk]
GO:0071621	granulocyte chemotaxis	GO_BiologicalProcess-EBI-UniProt-GOA-ACAP-ARAP_28.02.2021_00h00	1.57335e-05	0.00890515	1.09337e-05	1.09337e-05	[4, 5, 6, 7, 8]	Group4	22.4138	13	[LOC567656, anxa1a, ccl35.1, ccl38a.4, csf1ra, cxcl11.1, cxcl11.5, cxcl8b.3, cxcr4b, inpp5d, lyn, nsmaf, si:ch73-206d17.1]
GO:1902850	microtubule cytoskeleton organization involved in mitosis	GO_BiologicalProcess-EBI-UniProt-GOA-ACAP-ARAP_28.02.2021_00h00	1.57335e-05	0.00890515	3.28973e-12	2.30281e-11	[4, 5, 7]	Group5	22.4138	13	[aurka, aurkb, dlgap5, kif11, kif23, kif4, kifc1, ndc80, nusap1, prc1b, tacc3, tpx2, zgc:86764]
GO:1902850	microtubule cytoskeleton organization involved in mitosis	GO_BiologicalProcess-EBI-UniProt-GOA-ACAP-ARAP_28.02.2021_00h00	1.57335e-05	0.00890515	6.19659e-08	2.47864e-07	[4, 5, 7]	Group7	22.4138	13	[aurka, aurkb, dlgap5, kif11, kif23, kif4, kifc1, ndc80, nusap1, prc1b, tacc3, tpx2, zgc:86764]
GO:0060326	cell chemotaxis	GO_BiologicalProcess-EBI-UniProt-GOA-ACAP-ARAP_28.02.2021_00h00	2.11326e-05	0.0119399	1.09337e-05	1.09337e-05	[4, 5]	Group4	18.6047	16	[LOC567656, anxa1a, arrb2b, ccl35.1, ccl38a.4, ccr9a, cmklr1, csf1ra, cxcl11.1, cxcl11.5, cxcl8b.3, cxcr4b, inpp5d, lyn, nsmaf, si:ch73-206d17.1]
GO:0007094	mitotic spindle assembly checkpoint	GO_BiologicalProcess-EBI-UniProt-GOA-ACAP-ARAP_28.02.2021_00h00	2.19283e-05	0.0123676	6.19659e-08	2.47864e-07	[5, 6, 7, 8, 9, 10, 11, 12, 13, 14]	Group7	50	6	[aurkb, bub1, bub3, mad2l1, ndc80, ttk]
GO:0051255	spindle midzone assembly	GO_BiologicalProcess-EBI-UniProt-GOA-ACAP-ARAP_28.02.2021_00h00	2.75662e-05	0.0155198	3.28973e-12	2.30281e-11	[3, 4, 5, 6, 7, 9]	Group5	62.5	5	[aurkb, incenp, kif23, prc1b, zgc:86764]
GO:0006267	pre-replicative complex assembly involved in nuclear cell cycle DNA replication	GO_BiologicalProcess-EBI-UniProt-GOA-ACAP-ARAP_28.02.2021_00h00	2.75662e-05	0.0155198	1.40285e-11	8.4171e-11	[4, 5, 6, 9, 10]	Group6	62.5	5	[mcm2, mcm3, mcm4, mcm5, mcm6]
GO:0016477	cell migration	GO_BiologicalProcess-EBI-UniProt-GOA-ACAP-ARAP_28.02.2021_00h00	2.78677e-05	0.0156617	1.09337e-05	1.09337e-05	[3, 4]	Group4	10.7317	44	[LOC567656, acvrl1, anxa1a, arpc5b, arrb2b, axl, cbfb, ccl35.1, ccl38a.4, ccr9a, cd99, celf1, cmklr1, col18a1a, csf1ra, cxcl11.1, cxcl11.5, cxcl8b.3, cxcr4b, fmnl3, fn1a, fscn1a, gpc1b, gpc4, hspg2, inpp5d, itgb2, kdm6al, lama4, lamb1a, lbr, loxl2b, lyn, meis1b, mmp2, nsmaf, nusap1, plxnb1a, podxl, rhogd, rnd2, sh3pxd2aa, si:ch73-206d17.1, tmsb4x]
GO:0051306	mitotic sister chromatid separation	GO_BiologicalProcess-EBI-UniProt-GOA-ACAP-ARAP_28.02.2021_00h00	3.25881e-05	0.0182819	6.19659e-08	2.47864e-07	[4, 5, 6, 7, 8, 9]	Group7	33.3333	8	[anapc5, aurkb, bub1, bub3, mad2l1, ncaph2, ndc80, ttk]
GO:1902975	mitotic DNA replication initiation	GO_BiologicalProcess-EBI-UniProt-GOA-ACAP-ARAP_28.02.2021_00h00	4.83098e-05	0.0270535	1.40285e-11	8.4171e-11	[4, 5, 6, 7, 8, 9, 10, 11]	Group6	80	4	[mcm2, mcm3, mcm4, pola1]
GO:0000910	cytokinesis	GO_BiologicalProcess-EBI-UniProt-GOA-ACAP-ARAP_28.02.2021_00h00	5.36176e-05	0.0299722	3.28973e-12	2.30281e-11	[3, 4]	Group5	21.4286	12	[anln, anxa11b, aurka, aurkb, incenp, kif20a, kif23, nusap1, prc1b, racgap1, rock1, sept12]
GO:0071622	regulation of granulocyte chemotaxis	GO_BiologicalProcess-EBI-UniProt-GOA-ACAP-ARAP_28.02.2021_00h00	5.91378e-05	0.0329989	1.09337e-05	1.09337e-05	[5, 6, 7, 8, 9]	Group4	55.5556	5	[csf1ra, cxcr4b, inpp5d, lyn, si:ch73-206d17.1]
GO:0000727	double-strand break repair via break-induced replication	GO_BiologicalProcess-EBI-UniProt-GOA-ACAP-ARAP_28.02.2021_00h00	5.91378e-05	0.0329989	1.40285e-11	8.4171e-11	[8, 9, 10]	Group6	55.5556	5	[mcm2, mcm3, mcm4, mcm5, mcm6]
GO:0044770	cell cycle phase transition	GO_BiologicalProcess-EBI-UniProt-GOA-ACAP-ARAP_28.02.2021_00h00	6.67237e-05	0.0371651	6.19659e-08	2.47864e-07	[3, 4]	Group7	16.3462	17	[anapc5, anxa1a, aurkb, bub1, bub3, ccna2, ccnb1, ccnd1, cdca5, cdk1, cdk2, cenpf, dbf4, mad2l1, meis1b, ndc80, ttk]
GO:1990266	neutrophil migration	GO_BiologicalProcess-EBI-UniProt-GOA-ACAP-ARAP_28.02.2021_00h00	6.72061e-05	0.0373666	1.09337e-05	1.09337e-05	[5, 7, 8]	Group4	19.697	13	[LOC567656, ccl35.1, ccl38a.4, cd99, cxcl11.1, cxcl11.5, cxcl8b.3, cxcr4b, inpp5d, lyn, nsmaf, rhogd, si:ch73-206d17.1]
GO:0006281	DNA repair	GO_BiologicalProcess-EBI-UniProt-GOA-ACAP-ARAP_28.02.2021_00h00	7.89019e-05	0.0437906	1.40285e-11	8.4171e-11	[5, 6, 7]	Group6	12.1339	29	[apex1, cdca5, cenpx, chaf1a, dek, fanci, fen1, h2afx, lig1, mcm2, mcm3, mcm4, mcm5, mcm6, nucks1a, otub1b, parp1, pcna, pds5b, prkdc, rfc1, rfc5, rnaseh2a, rpa2, rpa3, smchd1, trip13, ube2t, xrcc5]
GO:0006974	cellular response to DNA damage stimulus	GO_BiologicalProcess-EBI-UniProt-GOA-ACAP-ARAP_28.02.2021_00h00	8.70729e-05	0.0482384	1.40285e-11	8.4171e-11	[4]	Group6	11.1465	35	[apex1, ccnd1, cdca5, cdk1, cenpx, chaf1a, dek, fanci, fen1, h2afx, hic1, lig1, mcm2, mcm3, mcm4, mcm5, mcm6, nucks1a, otub1b, parp1, pcna, pds5b, prkdc, pycard, rfc1, rfc5, rnaseh2a, rpa2, rpa3, si:dkey-9i23.15, smchd1, tp53bp1, trip13, ube2t, xrcc5]
GO:0000075	cell cycle checkpoint	GO_BiologicalProcess-EBI-UniProt-GOA-ACAP-ARAP_28.02.2021_00h00	8.7488e-05	0.0483809	6.19659e-08	2.47864e-07	[2, 4, 5, 6]	Group7	23.8095	10	[aurkb, bub1, bub3, ccnd1, cdk1, mad2l1, ndc80, tp53bp1, trip13, ttk]
GO:0000226	microtubule cytoskeleton organization	GO_BiologicalProcess-EBI-UniProt-GOA-ACAP-ARAP_28.02.2021_00h00	9.2556e-05	0.0510909	6.24775e-07	1.87433e-06	[3, 6]	Group2	12.8866	25	[aurka, aurkb, cep120, dlgap5, eml2, eml4, haus1, haus5, incenp, kif11, kif23, kif4, kifc1, knstrn, ndc80, npm1b, nusap1, prc1b, racgap1, si:dkey-31m14.7, stmn1a, tacc3, tpx2, tubb5, zgc:86764]
GO:0000226	microtubule cytoskeleton organization	GO_BiologicalProcess-EBI-UniProt-GOA-ACAP-ARAP_28.02.2021_00h00	9.2556e-05	0.0510909	3.28973e-12	2.30281e-11	[3, 6]	Group5	12.8866	25	[aurka, aurkb, cep120, dlgap5, eml2, eml4, haus1, haus5, incenp, kif11, kif23, kif4, kifc1, knstrn, ndc80, npm1b, nusap1, prc1b, racgap1, si:dkey-31m14.7, stmn1a, tacc3, tpx2, tubb5, zgc:86764]
GO:0070192	chromosome organization involved in meiotic cell cycle	GO_BiologicalProcess-EBI-UniProt-GOA-ACAP-ARAP_28.02.2021_00h00	0.000102599	0.0565321	2.14003e-12	1.71203e-11	[3, 4, 5, 6]	Group3	40	6	[bub1, incenp, ncapd2, ncaph2, sgo1, trip13]
GO:2001251	negative regulation of chromosome organization	GO_BiologicalProcess-EBI-UniProt-GOA-ACAP-ARAP_28.02.2021_00h00	0.000103118	0.056715	6.19659e-08	2.47864e-07	[5, 6, 7]	Group7	33.3333	7	[aurkb, bub1, bub3, mad2l1, mcm2, ndc80, ttk]
GO:0030071	regulation of mitotic metaphase/anaphase transition	GO_BiologicalProcess-EBI-UniProt-GOA-ACAP-ARAP_28.02.2021_00h00	0.000103118	0.056715	6.19659e-08	2.47864e-07	[6, 7, 8, 9, 10, 11, 12]	Group7	33.3333	7	[anapc5, aurkb, bub1, bub3, mad2l1, ndc80, ttk]
GO:0007346	regulation of mitotic cell cycle	GO_BiologicalProcess-EBI-UniProt-GOA-ACAP-ARAP_28.02.2021_00h00	0.000110267	0.0605368	6.19659e-08	2.47864e-07	[4, 5]	Group7	16.3265	16	[anapc5, anxa1a, aurkb, bub1, bub3, ccnd1, cdca5, cdk1, cdk2, cenpf, cks1b, dlgap5, mad2l1, ndc80, ttk, zgc:86839]
GO:0007093	mitotic cell cycle checkpoint	GO_BiologicalProcess-EBI-UniProt-GOA-ACAP-ARAP_28.02.2021_00h00	0.000112622	0.0617169	6.19659e-08	2.47864e-07	[3, 4, 5, 6, 7]	Group7	28.5714	8	[aurkb, bub1, bub3, ccnd1, cdk1, mad2l1, ndc80, ttk]
GO:0065004	protein-DNA complex assembly	GO_BiologicalProcess-EBI-UniProt-GOA-ACAP-ARAP_28.02.2021_00h00	0.000129122	0.07063	2.14003e-12	1.71203e-11	[6, 7]	Group3	19.6721	12	[cenpi, cenpk, cenpx, chaf1a, chaf1b, dlgap5, hp1bp3, mcm2, mcm3, mcm4, mcm5, mcm6]
GO:0065004	protein-DNA complex assembly	GO_BiologicalProcess-EBI-UniProt-GOA-ACAP-ARAP_28.02.2021_00h00	0.000129122	0.07063	1.40285e-11	8.4171e-11	[6, 7]	Group6	19.6721	12	[cenpi, cenpk, cenpx, chaf1a, chaf1b, dlgap5, hp1bp3, mcm2, mcm3, mcm4, mcm5, mcm6]
GO:0061640	cytoskeleton-dependent cytokinesis	GO_BiologicalProcess-EBI-UniProt-GOA-ACAP-ARAP_28.02.2021_00h00	0.000131668	0.0718908	3.28973e-12	2.30281e-11	[4, 5]	Group5	25	9	[anln, aurkb, incenp, kif20a, kif23, nusap1, racgap1, rock1, sept12]
GO:0007091	metaphase/anaphase transition of mitotic cell cycle	GO_BiologicalProcess-EBI-UniProt-GOA-ACAP-ARAP_28.02.2021_00h00	0.000143927	0.0784401	6.19659e-08	2.47864e-07	[5, 6, 7, 8, 9, 10, 11]	Group7	31.8182	7	[anapc5, aurkb, bub1, bub3, mad2l1, ndc80, ttk]
GO:0051225	spindle assembly	GO_BiologicalProcess-EBI-UniProt-GOA-ACAP-ARAP_28.02.2021_00h00	0.000162707	0.0885127	3.28973e-12	2.30281e-11	[4, 5, 6, 8]	Group5	22.2222	10	[aurkb, haus1, haus5, incenp, kif11, kif23, kifc1, prc1b, tpx2, zgc:86764]
GO:0045787	positive regulation of cell cycle	GO_BiologicalProcess-EBI-UniProt-GOA-ACAP-ARAP_28.02.2021_00h00	0.000162707	0.0885127	6.19659e-08	2.47864e-07	[3, 4, 5]	Group7	22.2222	10	[anapc5, anxa1a, aurkb, ccnd1, cdca5, cep120, cks1b, dbf4, ndc80, zgc:86839]
GO:0051321	meiotic cell cycle	GO_BiologicalProcess-EBI-UniProt-GOA-ACAP-ARAP_28.02.2021_00h00	0.00017711	0.096171	2.14003e-12	1.71203e-11	[2, 3]	Group3	20.3704	11	[aurka, bub1, cenpx, h2afx, incenp, ncapd2, ncaph2, sgo1, top2a, trip13, ttk]
GO:0030593	neutrophil chemotaxis	GO_BiologicalProcess-EBI-UniProt-GOA-ACAP-ARAP_28.02.2021_00h00	0.00017711	0.096171	1.09337e-05	1.09337e-05	[5, 6, 7, 8, 9]	Group4	20.3704	11	[LOC567656, ccl35.1, ccl38a.4, cxcl11.1, cxcl11.5, cxcl8b.3, cxcr4b, inpp5d, lyn, nsmaf, si:ch73-206d17.1]
GO:0051321	meiotic cell cycle	GO_BiologicalProcess-EBI-UniProt-GOA-ACAP-ARAP_28.02.2021_00h00	0.00017711	0.096171	6.19659e-08	2.47864e-07	[2, 3]	Group7	20.3704	11	[aurka, bub1, cenpx, h2afx, incenp, ncapd2, ncaph2, sgo1, top2a, trip13, ttk]
GO:0010032	meiotic chromosome condensation	GO_BiologicalProcess-EBI-UniProt-GOA-ACAP-ARAP_28.02.2021_00h00	0.000179836	0.0974711	2.14003e-12	1.71203e-11	[4, 5, 6, 7, 9]	Group3	100	3	[incenp, ncapd2, ncaph2]
Cluster 7
GOID	GOTerm	Ontology Source	Term PValue	Term PValue Corrected with Bonferroni step down	Group PValue	Group PValue Corrected with Bonferroni step down	GOLevels	GOGroups	% Associated Genes	Nr. Genes	Associated Genes Found
GO:0042254	ribosome biogenesis	GO_BiologicalProcess-EBI-UniProt-GOA-ACAP-ARAP_28.02.2021_00h00	2.33077e-11	4.00892e-09	1.79133e-08	3.58265e-08	[5]	Group1	13.5747	30	[bud23, ddx18, ddx47, ddx54, dkc1, fbl, ftsj3, lsg1, lyar, mtrex, ngdn, nip7, nle1, nmd3, nop10, nop56, nop58, npm1a, pes, ppan, rpl7l1, rrp1, rrs1, si:ch211-282b22.1, si:dkey-251i10.3, snu13b, tfb2m, utp3, wdr43, ythdf2]
GO:0022613	ribonucleoprotein complex biogenesis	GO_BiologicalProcess-EBI-UniProt-GOA-ACAP-ARAP_28.02.2021_00h00	8.63428e-11	1.47646e-08	1.79133e-08	3.58265e-08	[4]	Group1	11.3269	35	[bud23, ddx18, ddx47, ddx54, dkc1, eif3jb, eif4bb, fbl, ftsj3, lsg1, lyar, mtrex, ngdn, nip7, nle1, nmd3, nop10, nop56, nop58, npm1a, nufip1, pes, ppan, prpf39, rpl7l1, rrp1, rrs1, si:ch211-282b22.1, si:dkey-251i10.3, snu13b, srsf6b, tfb2m, utp3, wdr43, ythdf2]
GO:0006364	rRNA processing	GO_BiologicalProcess-EBI-UniProt-GOA-ACAP-ARAP_28.02.2021_00h00	3.36662e-08	5.72325e-06	1.79133e-08	3.58265e-08	[6, 7, 8, 9]	Group1	13.3758	21	[bud23, ddx18, ddx47, ddx54, dkc1, fbl, ftsj3, lyar, mtrex, ngdn, nop10, pes, ppan, rpl7l1, rrp1, rrs1, si:dkey-251i10.3, snu13b, tfb2m, utp3, ythdf2]
GO:0034660	ncRNA metabolic process	GO_BiologicalProcess-EBI-UniProt-GOA-ACAP-ARAP_28.02.2021_00h00	1.55155e-05	0.00262212	1.79133e-08	3.58265e-08	[6, 7]	Group1	8.125	26	[bud23, ddx18, ddx47, ddx54, dkc1, dus4l, elac2, fbl, ftsj3, gars, iars, lyar, mtrex, ngdn, nop10, pes, ppan, rpl7l1, rrp1, rrs1, sars, si:dkey-251i10.3, snu13b, tfb2m, utp3, ythdf2]
GO:0042273	ribosomal large subunit biogenesis	GO_BiologicalProcess-EBI-UniProt-GOA-ACAP-ARAP_28.02.2021_00h00	1.75539e-05	0.00294905	1.75539e-05	1.75539e-05	[5, 6]	Group0	16.9492	10	[ddx18, ftsj3, nip7, nle1, npm1a, pes, ppan, rpl7l1, rrs1, snu13b]
GO:0034470	ncRNA processing	GO_BiologicalProcess-EBI-UniProt-GOA-ACAP-ARAP_28.02.2021_00h00	2.30087e-05	0.00384245	1.79133e-08	3.58265e-08	[6, 7, 8]	Group1	8.51852	23	[bud23, ddx18, ddx47, ddx54, dkc1, dus4l, elac2, fbl, ftsj3, lyar, mtrex, ngdn, nop10, pes, ppan, rpl7l1, rrp1, rrs1, si:dkey-251i10.3, snu13b, tfb2m, utp3, ythdf2]
Cluster 8
GOID	GOTerm	Ontology Source	Term PValue	Term PValue Corrected with Bonferroni step down	Group PValue	Group PValue Corrected with Bonferroni step down	GOLevels	GOGroups	% Associated Genes	Nr. Genes	Associated Genes Found
GO:0010498	proteasomal protein catabolic process	GO_BiologicalProcess-EBI-UniProt-GOA-ACAP-ARAP_28.02.2021_00h00	5.43621e-12	3.41938e-09	3.68639e-17	3.31775e-16	[5, 6, 7, 8]	Group7	20	49	[arel1, bag6, derl1, derl2, derl3, fbxo22, fzr1a, hace1, herpud1, hsp90b1, hspa5, itchb, nsfl1c, os9, p4hb, plaa, psmb7, psmc1a, psmc1b, psmc2, psmc3, psmc4, psmc5, psmc6, psmd1, psmd12, psmd14, psmd2, psmd4a, psmd4b, psmd6, psmd7, psmd8, rhbdf1a, rmnd5b, sdf2l1, sel1l, selenos, shrprbck1r, si:rp71-45k5.4, smurf1, ube4a, ube4b, ubr1, ubxn1, uggt1, uggt2, vcp, wwp2]
GO:0010498	proteasomal protein catabolic process	GO_BiologicalProcess-EBI-UniProt-GOA-ACAP-ARAP_28.02.2021_00h00	5.43621e-12	3.41938e-09	2.16178e-06	1.29707e-05	[5, 6, 7, 8]	Group8	20	49	[arel1, bag6, derl1, derl2, derl3, fbxo22, fzr1a, hace1, herpud1, hsp90b1, hspa5, itchb, nsfl1c, os9, p4hb, plaa, psmb7, psmc1a, psmc1b, psmc2, psmc3, psmc4, psmc5, psmc6, psmd1, psmd12, psmd14, psmd2, psmd4a, psmd4b, psmd6, psmd7, psmd8, rhbdf1a, rmnd5b, sdf2l1, sel1l, selenos, shrprbck1r, si:rp71-45k5.4, smurf1, ube4a, ube4b, ubr1, ubxn1, uggt1, uggt2, vcp, wwp2]
GO:0034976	response to endoplasmic reticulum stress	GO_BiologicalProcess-EBI-UniProt-GOA-ACAP-ARAP_28.02.2021_00h00	6.50848e-12	4.08733e-09	3.68639e-17	3.31775e-16	[4]	Group7	29.5918	29	[bag6, calr, calr3a, calr3b, canx, cdipt, clgn, ddrgk1, derl1, derl2, derl3, herpud1, hsp90b1, hspa5, os9, p4hb, pdia3, pdia4, psmc6, sdf2l1, sel1l, selenos, trappc11, uba5, ube4a, ube4b, uggt1, uggt2, vcp]
GO:0034976	response to endoplasmic reticulum stress	GO_BiologicalProcess-EBI-UniProt-GOA-ACAP-ARAP_28.02.2021_00h00	6.50848e-12	4.08733e-09	2.16178e-06	1.29707e-05	[4]	Group8	29.5918	29	[bag6, calr, calr3a, calr3b, canx, cdipt, clgn, ddrgk1, derl1, derl2, derl3, herpud1, hsp90b1, hspa5, os9, p4hb, pdia3, pdia4, psmc6, sdf2l1, sel1l, selenos, trappc11, uba5, ube4a, ube4b, uggt1, uggt2, vcp]
GO:0016126	sterol biosynthetic process	GO_BiologicalProcess-EBI-UniProt-GOA-ACAP-ARAP_28.02.2021_00h00	1.12134e-11	7.03079e-09	1.45349e-05	7.26743e-05	[5, 6]	Group6	57.6923	15	[ch25h, cyp51, dhcr7, ebp, fdft1, hmgcra, hmgcrb, hmgcs1, hsd17b7, lss, msmo1, mvda, mvk, sc5d, sqlea]
GO:0051603	proteolysis involved in cellular protein catabolic process	GO_BiologicalProcess-EBI-UniProt-GOA-ACAP-ARAP_28.02.2021_00h00	3.63509e-10	2.27557e-07	2.16178e-06	1.29707e-05	[5, 6, 7]	Group8	15.4964	64	[adrm1, arel1, bag6, ctso, derl1, derl2, derl3, fbxo22, fzr1a, hace1, herpud1, hsp90b1, hspa5, itchb, lonp2, nsfl1c, os9, p4hb, plaa, psmb7, psmc1a, psmc1b, psmc2, psmc3, psmc4, psmc5, psmc6, psmd1, psmd12, psmd13, psmd14, psmd2, psmd3, psmd4a, psmd4b, psmd6, psmd7, psmd8, rhbdf1a, rmnd5b, sdf2l1, sel1l, selenos, shrprbck1r, si:rp71-45k5.4, smurf1, tnfaip3, ubap1la, ube3c, ube4a, ube4b, ubl7b, ub…
GO:0006695	cholesterol biosynthetic process	GO_BiologicalProcess-EBI-UniProt-GOA-ACAP-ARAP_28.02.2021_00h00	7.34192e-10	4.5887e-07	1.45349e-05	7.26743e-05	[6, 7]	Group6	60	12	[cyp51, dhcr7, ebp, fdft1, hmgcra, hmgcrb, hmgcs1, hsd17b7, lss, mvda, mvk, sc5d]
GO:0035967	cellular response to topologically incorrect protein	GO_BiologicalProcess-EBI-UniProt-GOA-ACAP-ARAP_28.02.2021_00h00	2.33926e-09	1.4597e-06	3.68639e-17	3.31775e-16	[4, 5]	Group7	32.2581	20	[calr, calr3a, calr3b, canx, clgn, ddrgk1, derl1, derl2, derl3, herpud1, hsp70.1, hsp70.2, hsp70.3, hsp70l, hspa5, sdf2l1, selenos, uggt1, uggt2, vcp]
GO:0036402	proteasome-activating ATPase activity	GO_BiologicalProcess-EBI-UniProt-GOA-ACAP-ARAP_28.02.2021_00h00	6.87233e-09	4.28146e-06	2.16178e-06	1.29707e-05	[7, 8, 9, 10, 11]	Group8	100	7	[psmc1a, psmc1b, psmc2, psmc3, psmc4, psmc5, psmc6]
GO:0034620	cellular response to unfolded protein	GO_BiologicalProcess-EBI-UniProt-GOA-ACAP-ARAP_28.02.2021_00h00	1.34288e-08	8.35269e-06	3.68639e-17	3.31775e-16	[5, 6]	Group7	36.3636	16	[calr, calr3a, calr3b, canx, clgn, ddrgk1, derl1, derl2, derl3, herpud1, hsp70.1, hsp70.2, hsp70.3, hsp70l, hspa5, selenos]
GO:0043161	proteasome-mediated ubiquitin-dependent protein catabolic process	GO_BiologicalProcess-EBI-UniProt-GOA-ACAP-ARAP_28.02.2021_00h00	1.40159e-08	8.70385e-06	3.68639e-17	3.31775e-16	[6, 7, 8, 9, 10]	Group7	17.9372	40	[arel1, bag6, derl1, derl2, derl3, fbxo22, fzr1a, hace1, herpud1, hsp90b1, hspa5, itchb, nsfl1c, os9, p4hb, plaa, psmb7, psmc5, psmc6, psmd1, psmd12, psmd14, psmd2, psmd4a, psmd4b, psmd6, psmd7, psmd8, rmnd5b, sel1l, selenos, shrprbck1r, si:rp71-45k5.4, smurf1, ube4a, ube4b, ubr1, ubxn1, vcp, wwp2]
GO:0043161	proteasome-mediated ubiquitin-dependent protein catabolic process	GO_BiologicalProcess-EBI-UniProt-GOA-ACAP-ARAP_28.02.2021_00h00	1.40159e-08	8.70385e-06	2.16178e-06	1.29707e-05	[6, 7, 8, 9, 10]	Group8	17.9372	40	[arel1, bag6, derl1, derl2, derl3, fbxo22, fzr1a, hace1, herpud1, hsp90b1, hspa5, itchb, nsfl1c, os9, p4hb, plaa, psmb7, psmc5, psmc6, psmd1, psmd12, psmd14, psmd2, psmd4a, psmd4b, psmd6, psmd7, psmd8, rmnd5b, sel1l, selenos, shrprbck1r, si:rp71-45k5.4, smurf1, ube4a, ube4b, ubr1, ubxn1, vcp, wwp2]
GO:0006508	proteolysis	GO_BiologicalProcess-EBI-UniProt-GOA-ACAP-ARAP_28.02.2021_00h00	3.7093e-08	2.29977e-05	2.16178e-06	1.29707e-05	[4, 5]	Group8	11.7438	99	[adam10b, adam17a, adam9, adamtsl7, adrm1, arel1, atg4b, bag6, bcl2l1, blmh, cpa2, cst14b.1, ctsd, ctso, derl1, derl2, derl3, dpep1, eif3hb, fbxo22, fzr1a, ggt1a, hace1, herpud1, hp, hsp90b1, hspa5, itchb, lonp2, mindy1, mindy3, mmp14a, mst1, myrf, nrd1a, nsfl1c, os9, p4hb, plaa, plat, plaua, psen2, psmb7, psmc1a, psmc1b, psmc2, psmc3, psmc4, psmc5, psmc6, psmd1, psmd12, psmd13, psmd14, psmd2, ps…
GO:0042176	regulation of protein catabolic process	GO_BiologicalProcess-EBI-UniProt-GOA-ACAP-ARAP_28.02.2021_00h00	7.09229e-08	4.39013e-05	2.16178e-06	1.29707e-05	[4, 5, 6]	Group8	25.9259	21	[arel1, fbxo22, fzr1a, hace1, herpud1, itchb, psmc1a, psmc1b, psmc2, psmc3, psmc4, psmc5, psmc6, psmd1, psmd2, psmd3, rhbdf1a, smurf1, ubxn1, vcp, wwp2]
GO:0006511	ubiquitin-dependent protein catabolic process	GO_BiologicalProcess-EBI-UniProt-GOA-ACAP-ARAP_28.02.2021_00h00	8.24987e-08	5.09842e-05	2.16178e-06	1.29707e-05	[7, 8, 9]	Group8	14.6814	53	[adrm1, arel1, bag6, derl1, derl2, derl3, fbxo22, fzr1a, hace1, herpud1, hsp90b1, hspa5, itchb, nsfl1c, os9, p4hb, plaa, psmb7, psmc5, psmc6, psmd1, psmd12, psmd13, psmd14, psmd2, psmd3, psmd4a, psmd4b, psmd6, psmd7, psmd8, rmnd5b, sel1l, selenos, shrprbck1r, si:rp71-45k5.4, smurf1, tnfaip3, ubap1la, ube3c, ube4a, ube4b, ubl7b, ubr1, ubxn1, usp14, usp25, usp33, usp5, usp8, vcp, vps37c, wwp2]
GO:0036503	ERAD pathway	GO_BiologicalProcess-EBI-UniProt-GOA-ACAP-ARAP_28.02.2021_00h00	2.40254e-07	0.000148237	3.68639e-17	3.31775e-16	[5, 6, 7, 8, 9]	Group7	28.8136	17	[bag6, derl1, derl2, derl3, herpud1, hsp90b1, hspa5, os9, psmc6, sdf2l1, sel1l, selenos, ube4a, ube4b, uggt1, uggt2, vcp]
GO:0036503	ERAD pathway	GO_BiologicalProcess-EBI-UniProt-GOA-ACAP-ARAP_28.02.2021_00h00	2.40254e-07	0.000148237	2.16178e-06	1.29707e-05	[5, 6, 7, 8, 9]	Group8	28.8136	17	[bag6, derl1, derl2, derl3, herpud1, hsp90b1, hspa5, os9, psmc6, sdf2l1, sel1l, selenos, ube4a, ube4b, uggt1, uggt2, vcp]
GO:0030968	endoplasmic reticulum unfolded protein response	GO_BiologicalProcess-EBI-UniProt-GOA-ACAP-ARAP_28.02.2021_00h00	4.07166e-07	0.000250814	3.68639e-17	3.31775e-16	[3, 4, 5, 6, 7]	Group7	38.7097	12	[calr, calr3a, calr3b, canx, clgn, ddrgk1, derl1, derl2, derl3, herpud1, hspa5, selenos]
GO:1901617	organic hydroxy compound biosynthetic process	GO_BiologicalProcess-EBI-UniProt-GOA-ACAP-ARAP_28.02.2021_00h00	4.40872e-07	0.000271136	1.45349e-05	7.26743e-05	[4]	Group6	25.3333	19	[ch25h, cyp51, dhcr7, ebp, fdft1, hmgcra, hmgcrb, hmgcs1, hsd17b7, impa1, lss, moxd1, msmo1, mvda, mvk, nus1, sc5d, sptlc1, sqlea]
GO:0044265	cellular macromolecule catabolic process	GO_BiologicalProcess-EBI-UniProt-GOA-ACAP-ARAP_28.02.2021_00h00	4.59147e-07	0.000281917	2.16178e-06	1.29707e-05	[4, 5]	Group8	12.5683	69	[adrm1, arel1, bag6, cnot9, ctso, derl1, derl2, derl3, fbxo22, fzr1a, hace1, herpud1, hsp90b1, hspa5, itchb, lonp2, nsfl1c, os9, p4hb, plaa, psmb7, psmc1a, psmc1b, psmc2, psmc3, psmc4, psmc5, psmc6, psmd1, psmd12, psmd13, psmd14, psmd2, psmd3, psmd4a, psmd4b, psmd6, psmd7, psmd8, pum1, rbm24a, rhbdf1a, rmnd5b, sdf2l1, sel1l, selenos, shrprbck1r, si:rp71-45k5.4, smg5, smurf1, tent5ba, tnfaip3, uba…
GO:0006810	transport	GO_BiologicalProcess-EBI-UniProt-GOA-ACAP-ARAP_28.02.2021_00h00	7.12698e-07	0.000436884	7.12698e-07	4.98888e-06	[3]	Group4	9.63303	168	[aak1a, abca1b, abcb7, ano9b, antxr2a, anxa11a, ap1g2, ap1s1, ap2a1, ap3m2, arf1, arf5, arfgap1, arrdc2, arrdc3b, atg4b, atp13a1, atp2a2a, atp2a2b, atp6v0a1a, atp6v0d1, atp7a, atp7b, atp8b3, atp8b5b, bloc1s6, ccz1, cd63, cdc42, cdc42l, chmp2a, chmp2bb, chmp4bb, chmp5b, clec16a, clic4, copb2, ctns, dnajc15, dync1i2b, ehd1a, epn2, ergic1, ergic3, fthl28, fthl31, gak, gltpa, grinaa, grtp1a, hgs, hmg…
GO:0046165	alcohol biosynthetic process	GO_BiologicalProcess-EBI-UniProt-GOA-ACAP-ARAP_28.02.2021_00h00	1.33921e-06	0.000819595	1.45349e-05	7.26743e-05	[4, 5]	Group6	27.1186	16	[cyp51, dhcr7, ebp, fdft1, hmgcra, hmgcrb, hmgcs1, hsd17b7, impa1, lss, moxd1, mvda, mvk, nus1, sc5d, sptlc1]
GO:0008299	isoprenoid biosynthetic process	GO_BiologicalProcess-EBI-UniProt-GOA-ACAP-ARAP_28.02.2021_00h00	1.73015e-06	0.00105712	1.45349e-05	7.26743e-05	[4, 5, 6]	Group6	41.6667	10	[fdps, hmgcra, hmgcrb, hmgcs1, idi1, lss, mvda, mvk, nus1, pdss1]
GO:0009057	macromolecule catabolic process	GO_BiologicalProcess-EBI-UniProt-GOA-ACAP-ARAP_28.02.2021_00h00	1.81558e-06	0.00110751	2.16178e-06	1.29707e-05	[4]	Group8	11.9932	71	[adrm1, arel1, bag6, chia.6, cnot9, ctso, derl1, derl2, derl3, fbxo22, fzr1a, hace1, herpud1, hsp90b1, hspa5, itchb, lonp2, nsfl1c, os9, p4hb, plaa, psmb7, psmc1a, psmc1b, psmc2, psmc3, psmc4, psmc5, psmc6, psmd1, psmd12, psmd13, psmd14, psmd2, psmd3, psmd4a, psmd4b, psmd6, psmd7, psmd8, pum1, pygb, rbm24a, rhbdf1a, rmnd5b, sdf2l1, sel1l, selenos, shrprbck1r, si:rp71-45k5.4, smg5, smurf1, tent5ba…
GO:1901565	organonitrogen compound catabolic process	GO_BiologicalProcess-EBI-UniProt-GOA-ACAP-ARAP_28.02.2021_00h00	2.71565e-06	0.00165383	2.16178e-06	1.29707e-05	[4]	Group8	11.7552	73	[adrm1, arel1, bag6, blmh, cdadc1, chia.6, ctso, derl1, derl2, derl3, enosf1, fbxo22, fzr1a, ggt1a, gls2b, got2b, hace1, herpud1, hsp90b1, hspa5, itchb, lonp2, moxd1, nsfl1c, os9, p4hb, pde4ba, plaa, psmb7, psmc1a, psmc1b, psmc2, psmc3, psmc4, psmc5, psmc6, psmd1, psmd12, psmd13, psmd14, psmd2, psmd3, psmd4a, psmd4b, psmd6, psmd7, psmd8, rhbdf1a, rmnd5b, sdf2l1, sel1l, selenos, shrprbck1r, si:rp7…
GO:0030433	ubiquitin-dependent ERAD pathway	GO_BiologicalProcess-EBI-UniProt-GOA-ACAP-ARAP_28.02.2021_00h00	3.11793e-06	0.0018957	3.68639e-17	3.31775e-16	[6, 7, 8, 9, 10, 11]	Group7	28.5714	14	[bag6, derl1, derl2, derl3, herpud1, hsp90b1, hspa5, os9, psmc6, sel1l, selenos, ube4a, ube4b, vcp]
GO:0030433	ubiquitin-dependent ERAD pathway	GO_BiologicalProcess-EBI-UniProt-GOA-ACAP-ARAP_28.02.2021_00h00	3.11793e-06	0.0018957	2.16178e-06	1.29707e-05	[6, 7, 8, 9, 10, 11]	Group8	28.5714	14	[bag6, derl1, derl2, derl3, herpud1, hsp90b1, hspa5, os9, psmc6, sel1l, selenos, ube4a, ube4b, vcp]
GO:0051707	response to other organism	GO_BiologicalProcess-EBI-UniProt-GOA-ACAP-ARAP_28.02.2021_00h00	3.14531e-06	0.00190921	2.61561e-07	2.09249e-06	[2, 4]	Group5	14.8855	39	[LOC101883994, acod1, ch25h, cnpy3, ctsd, cxcl18b, cxcl8a, cyp51, dgat1b, g3bp2, ggt1a, gpr84, hsp90b1, hspa5, il1b, irg1l, lect2l, mfap4, ncf1, nfkbiaa, parp9, ppp6c, psmd14, rela, ripk2, saa, sc5d, si:ch1073-110a20.1, si:ch211-241b2.5, si:zfos-2330d3.8, socs1a, tlr18, tlr5a, tlr5b, tnfrsf1b, tnk1, wu:fj11g02, zgc:101577, zgc:171687]
GO:0045732	positive regulation of protein catabolic process	GO_BiologicalProcess-EBI-UniProt-GOA-ACAP-ARAP_28.02.2021_00h00	1.08747e-05	0.00659008	2.16178e-06	1.29707e-05	[4, 5, 6, 7]	Group8	25.9259	14	[arel1, fbxo22, fzr1a, hace1, itchb, psmc1a, psmc1b, psmc2, psmc3, psmc4, psmc5, psmc6, smurf1, wwp2]
GO:0043248	proteasome assembly	GO_BiologicalProcess-EBI-UniProt-GOA-ACAP-ARAP_28.02.2021_00h00	1.53873e-05	0.00930932	1.53873e-05	6.15492e-05	[7]	Group2	50	7	[adrm1, pomp, psmd13, psmd4a, psmd4b, psmd5, psmd9]
GO:0003756	protein disulfide isomerase activity	GO_BiologicalProcess-EBI-UniProt-GOA-ACAP-ARAP_28.02.2021_00h00	1.67201e-05	0.0100989	1.67201e-05	5.01603e-05	[8, 9]	Group0	60	6	[ero1a, ero1b, p4hb, pdia3, pdia4, pdia6]
GO:0006811	ion transport	GO_BiologicalProcess-EBI-UniProt-GOA-ACAP-ARAP_28.02.2021_00h00	2.62034e-05	0.0158006	7.12698e-07	4.98888e-06	[4]	Group4	9.68504	123	[abca1b, ano9b, ap1g2, ap1s1, ap2a1, ap3m2, arf1, arf5, arrdc2, arrdc3b, atg4b, atp13a1, atp2a2a, atp2a2b, atp6v0a1a, atp6v0d1, atp7a, atp7b, atp8b3, atp8b5b, cd63, chmp2a, chmp2bb, chmp4bb, chmp5b, clic4, copb2, ctns, dnajc15, fthl28, fthl31, gltpa, grtp1a, hgs, hmgn3, ift46, kcna7, kdelr2b, lonp2, mfsd12a, mfsd5, myo6a, nagpa, ndufa4, nsfb, os9, osbp, prelid3a, psen2, pxk, rab3db, rab5ab, rab8b…
GO:0016192	vesicle-mediated transport	GO_BiologicalProcess-EBI-UniProt-GOA-ACAP-ARAP_28.02.2021_00h00	3.47159e-05	0.020899	7.12698e-07	4.98888e-06	[2, 4]	Group4	11.204	67	[aak1a, anxa11a, ap1g2, ap1s1, ap2a1, ap3m2, arf1, arf5, arfgap1, atp6v0a1a, ccz1, cdc42, cdc42l, chmp2a, chmp2bb, chmp4bb, chmp5b, clec16a, copb2, ehd1a, epn2, ergic1, ergic3, gak, hsp70.1, hsp70.2, hsp70.3, hsp70l, kdelr2b, lman2, lman2lb, lrp1ab, lrpap1, myo6a, nsfb, pacsin1b, pef1, rab11ba, rab3db, rab3ip, rab5ab, rab7b, rab8b, rac1a, rac1b, sar1b, scfd1, si:ch211-11k18.4, snap23.2, snx3, stx…
GO:0008202	steroid metabolic process	GO_BiologicalProcess-EBI-UniProt-GOA-ACAP-ARAP_28.02.2021_00h00	3.71936e-05	0.0223533	1.45349e-05	7.26743e-05	[4]	Group6	21.3333	16	[ch25h, cyp51, dhcr24, dhcr7, ebp, fdft1, hmgcra, hmgcrb, hmgcs1, hsd17b7, lss, msmo1, mvda, mvk, sc5d, sqlea]
GO:0061136	regulation of proteasomal protein catabolic process	GO_BiologicalProcess-EBI-UniProt-GOA-ACAP-ARAP_28.02.2021_00h00	5.24449e-05	0.0314669	2.16178e-06	1.29707e-05	[6, 7, 8, 9]	Group8	24.0741	13	[fbxo22, fzr1a, herpud1, psmc1a, psmc1b, psmc2, psmc3, psmc4, psmc5, psmc6, rhbdf1a, ubxn1, vcp]
GO:0055082	cellular chemical homeostasis	GO_BiologicalProcess-EBI-UniProt-GOA-ACAP-ARAP_28.02.2021_00h00	5.42833e-05	0.0325157	5.42833e-05	0.000108567	[3, 5]	Group3	16.0256	25	[LOC100333625, abcb7, atp13a1, atp2a2a, atp2a2b, atp6v0a1a, atp6v0d1, atp7a, atp7b, ccdc115, fthl28, fthl31, herpud1, hk1, hmgn3, lpar6a, slc30a1a, slc39a6, slc9a5, stim1a, stim2b, tcirg1b, tfr2, tpcn2, wwox]
GO:0006952	defense response	GO_BiologicalProcess-EBI-UniProt-GOA-ACAP-ARAP_28.02.2021_00h00	7.21128e-05	0.0431235	2.61561e-07	2.09249e-06	[3]	Group5	13.4328	36	[LOC101883994, acod1, cd44a, ch25h, cnpy3, cxcl18b, cxcl8a, g3bp2, ggt1a, hsp90b1, il1b, irg1l, mapkapk2a, mfap4, mst1, ncf1, parp9, ptgs2a, ptgs2b, rela, ripk2, saa, sgk1, si:ch1073-110a20.1, si:ch1073-406l10.2, si:zfos-2330d3.8, socs1a, thbs1a, tlr18, tlr5a, tlr5b, tnip1, tnk1, wu:fj11g02, zgc:101577, zgc:171687]
GO:0030003	cellular cation homeostasis	GO_BiologicalProcess-EBI-UniProt-GOA-ACAP-ARAP_28.02.2021_00h00	9.04103e-05	0.0539749	5.42833e-05	0.000108567	[5, 7]	Group3	16.1972	23	[LOC100333625, abcb7, atp13a1, atp2a2a, atp2a2b, atp6v0a1a, atp6v0d1, atp7a, atp7b, ccdc115, fthl28, fthl31, herpud1, lpar6a, slc30a1a, slc39a6, slc9a5, stim1a, stim2b, tcirg1b, tfr2, tpcn2, wwox]
GO:0006954	inflammatory response	GO_BiologicalProcess-EBI-UniProt-GOA-ACAP-ARAP_28.02.2021_00h00	0.000106373	0.0633983	2.61561e-07	2.09249e-06	[4]	Group5	17.2414	20	[LOC101883994, cd44a, cxcl18b, cxcl8a, ggt1a, il1b, irg1l, mapkapk2a, mst1, ptgs2a, ptgs2b, rela, saa, sgk1, si:ch1073-406l10.2, thbs1a, tlr18, tlr5a, tlr5b, tnip1]
GO:0009894	regulation of catabolic process	GO_BiologicalProcess-EBI-UniProt-GOA-ACAP-ARAP_28.02.2021_00h00	0.00013291	0.0790817	2.16178e-06	1.29707e-05	[3, 4]	Group8	14.2157	29	[arel1, cisd2, clec16a, ctns, fbxo22, fzr1a, hace1, herpud1, itchb, psmc1a, psmc1b, psmc2, psmc3, psmc4, psmc5, psmc6, psmd1, psmd2, psmd3, pum1, rbm24a, rhbdf1a, sesn2, si:ch1073-406l10.2, smurf1, tent5ba, ubxn1, vcp, wwp2]
GO:0006487	protein N-linked glycosylation	GO_BiologicalProcess-EBI-UniProt-GOA-ACAP-ARAP_28.02.2021_00h00	0.000136623	0.081154	0.000136623	0.000136623	[5, 7, 8]	Group1	25	11	[alg12, alg6, gfpt1, mogs, ost4, pmm2, stt3b, trappc11, uggt1, uggt2, zgc:101663]

## Sheet: Sheet2
Cluster 1
GOID	GOTerm	Term PValue	Term PValue Corrected with Bonferroni step down	% Associated Genes	Nr. Genes
GO:0005179	hormone activity	3.76995e-08	1.9943e-05	37.5	12
GO:0022857	transmembrane transporter activity	4.09199e-07	0.000216057	10.7784	54
GO:0055085	transmembrane transport	5.17084e-07	0.000272503	10.3147	59
GO:0015711	organic anion transport	1.09084e-05	0.00573784	15.748	20
GO:0015075	ion transmembrane transporter activity	2.05457e-05	0.0107865	10.396	42
GO:0034220	ion transmembrane transport	2.28025e-05	0.0119485	9.83607	48
GO:0098656	anion transmembrane transport	5.26507e-05	0.0275363	11.3139	31
GO:0008509	anion transmembrane transporter activity	5.37651e-05	0.0280654	12.0536	27
GO:0006812	cation transport	0.000116358	0.0606226	10.3245	35
GO:0097191	extrinsic apoptotic signaling pathway	0.00012787	0.0664924	23.6842	9
GO:0006810	transport	0.000143304	0.0743749	7.16743	125
GO:0048018	receptor ligand activity	0.000190134	0.0984895	14.1667	17
Cluster 2
GOID	GOTerm	Term PValue	Term PValue Corrected with Bonferroni step down	% Associated Genes	Nr. Genes
GO:0006518	peptide metabolic process	0	0	24.8837	107
GO:0043604	amide biosynthetic process	0	0	24.4076	103
GO:0006412	translation	0	0	27.5676	102
GO:0043603	cellular amide metabolic process	0	7.00649e-45	20.7024	112
GO:1901566	organonitrogen compound biosynthetic process	1.44606e-32	4.25141e-30	13.8286	121
GO:0002181	cytoplasmic translation	1.0814e-17	3.1685e-15	37.8788	25
GO:1901564	organonitrogen compound metabolic process	2.32916e-16	6.80114e-14	6.79844	227
GO:1901576	organic substance biosynthetic process	4.91784e-16	1.43109e-13	7.28174	191
GO:0044249	cellular biosynthetic process	1.45794e-15	4.22802e-13	7.27626	187
GO:0044271	cellular nitrogen compound biosynthetic process	1.76358e-15	5.09675e-13	7.80177	159
GO:0034645	cellular macromolecule biosynthetic process	1.02169e-14	2.94246e-12	7.67736	158
GO:0044267	cellular protein metabolic process	1.13406e-13	3.25474e-11	6.96554	188
GO:0042255	ribosome assembly	2.04556e-13	5.8503e-11	42.5	17
GO:0043627	response to estrogen	2.60998e-13	7.43844e-11	45.7143	16
GO:0019538	protein metabolic process	2.61939e-13	7.43907e-11	6.85225	192
GO:0071391	cellular response to estrogen stimulus	1.7637e-11	4.99128e-09	43.75	14
GO:0022613	ribonucleoprotein complex biogenesis	4.03831e-11	1.1388e-08	13.5922	42
GO:0042254	ribosome biogenesis	1.11571e-10	3.13515e-08	15.3846	34
GO:0022618	ribonucleoprotein complex assembly	1.7445e-10	4.88461e-08	19.685	25
GO:0010467	gene expression	2.33403e-10	6.51195e-08	6.7292	165
GO:0009725	response to hormone	2.49991e-10	6.94976e-08	17.5	28
GO:0042273	ribosomal large subunit biogenesis	2.96128e-10	8.20275e-08	28.8136	17
GO:0034641	cellular nitrogen compound metabolic process	4.04295e-10	1.11585e-07	6.3466	193
GO:0000028	ribosomal small subunit assembly	4.73028e-09	1.30083e-06	56.25	9
GO:0010608	posttranscriptional regulation of gene expression	1.05383e-08	2.8875e-06	13.8393	31
GO:0006414	translational elongation	1.41838e-08	3.87219e-06	34.2857	12
GO:0044260	cellular macromolecule metabolic process	3.42205e-08	9.30796e-06	5.68182	240
GO:0071495	cellular response to endogenous stimulus	1.30816e-07	3.5451e-05	11.9565	33
GO:0042274	ribosomal small subunit biogenesis	1.67779e-07	4.53003e-05	23.7288	14
GO:0000027	ribosomal large subunit assembly	2.16934e-07	5.83552e-05	47.0588	8
GO:0008135	translation factor activity, RNA binding	4.01114e-07	0.000107499	19.5122	16
GO:0032355	response to estradiol	6.24094e-07	0.000166633	42.1053	8
GO:0043009	chordate embryonic development	9.9381e-07	0.000264354	11.1498	32
GO:0045182	translation regulator activity	1.1673e-06	0.000309335	17.1717	17
GO:0002183	cytoplasmic translational initiation	1.78403e-06	0.000470983	32.1429	9
GO:0001732	formation of cytoplasmic translation initiation complex	2.38068e-06	0.000626119	43.75	7
GO:0043170	macromolecule metabolic process	8.93193e-06	0.00234017	5.29954	253
GO:0009410	response to xenobiotic stimulus	1.41503e-05	0.00369324	17.8082	13
GO:0070887	cellular response to chemical stimulus	2.07314e-05	0.00539016	7.79221	54
GO:0003743	translation initiation factor activity	2.08176e-05	0.00539177	20	11
GO:0006082	organic acid metabolic process	2.43942e-05	0.00629371	8.59539	41
GO:0006413	translational initiation	3.40779e-05	0.00875803	16.4557	13
GO:0004252	serine-type endopeptidase activity	3.74708e-05	0.00959253	12.8571	18
GO:0004879	nuclear receptor activity	8.11341e-05	0.0206892	20.9302	9
GO:0008233	peptidase activity	9.76923e-05	0.0248138	8.08679	41
GO:0032268	regulation of cellular protein metabolic process	0.00010901	0.0275795	7.41797	52
GO:0004175	endopeptidase activity	0.000110109	0.0277475	8.86427	32
GO:0003746	translation elongation factor activity	0.000113301	0.0284386	31.5789	6
GO:0043436	oxoacid metabolic process	0.00032188	0.08047	8.08314	35
GO:0019432	triglyceride biosynthetic process	0.000327441	0.0815328	33.3333	5
GO:0042541	hemoglobin biosynthetic process	0.000327441	0.0815328	33.3333	5
GO:1901700	response to oxygen-containing compound	0.00034034	0.0844043	10.2564	20
GO:0033993	response to lipid	0.000360595	0.089067	13.1313	13
GO:0004869	cysteine-type endopeptidase inhibitor activity	0.000363115	0.0893262	26.087	6
Cluster 3
GOID	GOTerm	Term PValue	Term PValue Corrected with Bonferroni step down	% Associated Genes	Nr. Genes
GO:0006082	organic acid metabolic process	1.75101e-17	3.50202e-15	11.9497	57
GO:0044282	small molecule catabolic process	7.21216e-17	1.43522e-14	18.5185	35
GO:0019752	carboxylic acid metabolic process	9.19715e-16	1.82104e-13	12	51
GO:0046395	carboxylic acid catabolic process	2.28552e-14	4.50248e-12	20.4545	27
GO:0019395	fatty acid oxidation	2.80622e-11	5.50019e-09	34.1463	14
GO:0032787	monocarboxylic acid metabolic process	1.06887e-10	2.0843e-08	13.2159	30
GO:0016042	lipid catabolic process	1.66157e-10	3.22344e-08	17.4603	22
GO:1990748	cellular detoxification	1.29522e-09	2.49978e-07	24.1935	15
GO:0009636	response to toxic substance	1.73499e-09	3.33118e-07	21.9178	16
GO:0044242	cellular lipid catabolic process	7.19489e-09	1.37422e-06	18.6813	17
GO:0006631	fatty acid metabolic process	2.67417e-08	5.08092e-06	14	21
GO:0006575	cellular modified amino acid metabolic process	7.53036e-08	1.42324e-05	18.2927	15
GO:0006629	lipid metabolic process	8.16064e-08	1.5342e-05	7.82609	45
GO:1901615	organic hydroxy compound metabolic process	9.96463e-08	1.86339e-05	12.5	22
GO:0016209	antioxidant activity	1.65743e-07	3.08282e-05	22.2222	12
GO:0006066	alcohol metabolic process	1.48533e-06	0.000274786	12.5	18
GO:1901700	response to oxygen-containing compound	2.36105e-06	0.000434433	10.7692	21
GO:1901575	organic substance catabolic process	4.74139e-06	0.000867675	6.09884	58
GO:1901617	organic hydroxy compound biosynthetic process	6.68844e-06	0.0012173	16	12
GO:0006749	glutathione metabolic process	7.8221e-06	0.0014158	25	8
GO:0044283	small molecule biosynthetic process	1.4673e-05	0.00264115	8.62069	25
GO:1901701	cellular response to oxygen-containing compound	1.51168e-05	0.00270592	11.5942	16
GO:0044255	cellular lipid metabolic process	1.62575e-05	0.00289384	7.29614	34
GO:0070640	vitamin D3 metabolic process	1.78869e-05	0.00316598	66.6667	4
GO:0046165	alcohol biosynthetic process	2.34846e-05	0.00413329	16.9492	10
GO:0030258	lipid modification	3.07215e-05	0.00537625	10.9589	16
GO:0034614	cellular response to reactive oxygen species	4.3065e-05	0.00749331	38.4615	5
GO:0072521	purine-containing compound metabolic process	6.5791e-05	0.0113818	9.52381	18
GO:0006520	cellular amino acid metabolic process	7.62019e-05	0.0131067	9.77011	17
GO:0006790	sulfur compound metabolic process	0.000100984	0.0172683	9.93789	16
GO:0019751	polyol metabolic process	0.000107069	0.0182018	15.7895	9
GO:0009410	response to xenobiotic stimulus	0.000153015	0.0258595	13.6986	10
GO:1901605	alpha-amino acid metabolic process	0.000160985	0.0270455	11.0169	13
GO:0009063	cellular amino acid catabolic process	0.000171738	0.0286802	13.5135	10
GO:0050730	regulation of peptidyl-tyrosine phosphorylation	0.000278711	0.046266	21.4286	6
GO:0055086	nucleobase-containing small molecule metabolic process	0.000324995	0.0532992	7.56014	22
GO:0006091	generation of precursor metabolites and energy	0.000323819	0.0534301	8.67347	17
GO:0009110	vitamin biosynthetic process	0.000344088	0.0560863	36.3636	4
GO:0019637	organophosphate metabolic process	0.000347359	0.0562721	6.47182	31
GO:0019321	pentose metabolic process	0.000358766	0.0577613	60	3
GO:0019478	D-amino acid catabolic process	0.000358766	0.0577613	60	3
GO:0009055	electron transfer activity	0.000378816	0.0606105	13.4328	9
GO:0006979	response to oxidative stress	0.000423925	0.0674041	13.2353	9
GO:1901570	fatty acid derivative biosynthetic process	0.000502507	0.0788935	33.3333	4
GO:0006766	vitamin metabolic process	0.000500264	0.0790417	19.3548	6
GO:0070887	cellular response to chemical stimulus	0.000524362	0.0812761	5.77201	40
GO:1902652	secondary alcohol metabolic process	0.000522951	0.0815804	14.2857	8
GO:0042558	pteridine-containing compound metabolic process	0.000545269	0.0839715	23.8095	5
GO:0004601	peroxidase activity	0.000598511	0.0915723	18.75	6
Cluster 4
GOID	GOTerm	Term PValue	Term PValue Corrected with Bonferroni step down	% Associated Genes	Nr. Genes
GO:0006355	regulation of transcription, DNA-templated	4.08329e-08	1.38424e-05	6.90196	88
GO:0019219	regulation of nucleobase-containing compound metabolic process	8.62134e-08	2.91401e-05	6.6064	95
GO:0006351	transcription, DNA-templated	1.01515e-07	3.42105e-05	6.68626	91
GO:0051252	regulation of RNA metabolic process	1.36244e-07	4.57779e-05	6.61871	92
GO:0031323	regulation of cellular metabolic process	1.90628e-06	0.000638604	5.67979	127
GO:0080090	regulation of primary metabolic process	2.76323e-06	0.000922919	5.7036	122
GO:0006357	regulation of transcription by RNA polymerase II	2.86006e-06	0.000952399	6.91099	66
GO:0019222	regulation of metabolic process	4.00647e-06	0.00133015	5.53475	133
GO:2000112	regulation of cellular macromolecule biosynthetic process	4.29467e-06	0.00142153	6.14865	91
GO:0010468	regulation of gene expression	4.84093e-06	0.00159751	5.96303	100
GO:0051171	regulation of nitrogen compound metabolic process	7.36819e-06	0.00241677	5.64593	118
GO:0006366	transcription by RNA polymerase II	7.35232e-06	0.00241891	6.68663	67
GO:0009889	regulation of biosynthetic process	7.65616e-06	0.00250357	6.04468	92
GO:0018130	heterocycle biosynthetic process	1.18099e-05	0.00385004	5.89307	97
GO:1901362	organic cyclic compound biosynthetic process	1.29199e-05	0.00419898	5.84761	99
GO:0060255	regulation of macromolecule metabolic process	1.3228e-05	0.00428586	5.52065	123
GO:0140110	transcription regulator activity	1.78557e-05	0.0057674	6.83157	58
GO:0050794	regulation of cellular process	1.85163e-05	0.00596226	4.90631	199
GO:0016570	histone modification	2.66991e-05	0.00857042	10.4265	22
GO:0045935	positive regulation of nucleobase-containing compound metabolic process	3.65363e-05	0.0116916	7.98226	36
GO:0042800	histone methyltransferase activity (H3-K4 specific)	7.41778e-05	0.0236627	57.1429	4
GO:0021593	rhombomere morphogenesis	8.96034e-05	0.0284939	38.4615	5
GO:0045893	positive regulation of transcription, DNA-templated	0.000100724	0.0319294	7.98005	32
GO:0045944	positive regulation of transcription by RNA polymerase II	0.000107208	0.0338777	9.09091	24
GO:0051254	positive regulation of RNA metabolic process	0.000132274	0.0416664	7.76471	33
GO:0018205	peptidyl-lysine modification	0.000159598	0.0501138	11.1111	16
GO:0009653	anatomical structure morphogenesis	0.00016185	0.0506591	6.06335	67
GO:0098772	molecular function regulator	0.000170997	0.053351	6.2435	60
GO:0030695	GTPase regulator activity	0.000223004	0.0693543	8.84615	23
GO:0031325	positive regulation of cellular metabolic process	0.000230146	0.0713454	6.5189	50
GO:0009893	positive regulation of metabolic process	0.000307279	0.0949492	6.36475	52
Cluster 5
GOID	GOTerm	Term PValue	Term PValue Corrected with Bonferroni step down	% Associated Genes	Nr. Genes
GO:0006396	RNA processing	9.40737e-35	3.70651e-32	19.0556	113
GO:0022613	ribonucleoprotein complex biogenesis	3.97925e-34	1.56385e-31	25.89	80
GO:0034660	ncRNA metabolic process	4.09131e-28	1.60379e-25	23.125	74
GO:0042254	ribosome biogenesis	1.00602e-27	3.93354e-25	27.6018	61
GO:0006364	rRNA processing	5.74247e-27	2.23956e-24	32.4841	51
GO:0034470	ncRNA processing	1.36617e-26	5.31439e-24	24.4444	66
GO:0010467	gene expression	8.8115e-17	3.41886e-14	8.80914	216
GO:0000398	mRNA splicing, via spliceosome	2.15196e-13	8.3281e-11	20.1005	40
GO:0044085	cellular component biogenesis	2.6624e-13	1.02769e-10	10.3359	120
GO:0006886	intracellular protein transport	7.4059e-13	2.85127e-10	14.2857	62
GO:0008380	RNA splicing	1.50937e-12	5.79599e-10	17.3745	45
GO:0006397	mRNA processing	2.4561e-12	9.40687e-10	16.3823	48
GO:0016071	mRNA metabolic process	3.6589e-12	1.3977e-09	14.6597	56
GO:0045184	establishment of protein localization	6.08945e-12	2.32008e-09	11.9516	79
GO:0034641	cellular nitrogen compound metabolic process	1.12858e-11	4.2886e-09	7.72772	235
GO:0015031	protein transport	1.15282e-11	4.36918e-09	11.9565	77
GO:0042886	amide transport	3.68793e-11	1.39404e-08	11.6071	78
GO:0000460	maturation of 5.8S rRNA	5.15708e-11	1.94422e-08	48.2759	14
GO:0016070	RNA metabolic process	5.42624e-11	2.04027e-08	8.41076	172
GO:0070727	cellular macromolecule localization	4.12519e-10	1.54695e-07	11.3885	73
GO:0071705	nitrogen compound transport	7.31433e-10	2.73556e-07	10.566	84
GO:0071826	ribonucleoprotein complex subunit organization	7.3874e-10	2.7555e-07	20.9302	27
GO:0008104	protein localization	4.23552e-09	1.57561e-06	10.1432	85
GO:0006403	RNA localization	4.91907e-09	1.82497e-06	23.8636	21
GO:0042273	ribosomal large subunit biogenesis	6.73508e-09	2.49198e-06	28.8136	17
GO:0050658	RNA transport	1.85987e-08	6.86293e-06	24.359	19
GO:0051649	establishment of localization in cell	2.70352e-08	9.94897e-06	10.1316	77
GO:0090304	nucleic acid metabolic process	3.11942e-08	1.14483e-05	7.70906	177
GO:0046483	heterocycle metabolic process	5.40427e-08	1.97796e-05	7.44239	197
GO:0006913	nucleocytoplasmic transport	5.50581e-08	2.00962e-05	21	21
GO:0006518	peptide metabolic process	6.19879e-08	2.25636e-05	11.8605	51
GO:0006412	translation	7.00889e-08	2.54423e-05	12.4324	46
GO:0000470	maturation of LSU-rRNA	9.00802e-08	3.2609e-05	39.2857	11
GO:0006725	cellular aromatic compound metabolic process	1.55732e-07	5.62193e-05	7.3546	196
GO:0043604	amide biosynthetic process	2.20817e-07	7.9494e-05	11.6114	49
GO:1901360	organic cyclic compound metabolic process	3.13523e-07	0.000112555	7.26277	199
GO:0000466	maturation of 5.8S rRNA from tricistronic rRNA transcript (SSU-rRNA, 5.8S rRNA, LSU-rRNA)	3.42688e-07	0.000122682	45	9
GO:0006399	tRNA metabolic process	4.70941e-07	0.000168126	17.4242	23
GO:0072594	establishment of protein localization to organelle	5.11647e-07	0.000182146	15.9509	26
GO:0017038	protein import	7.1085e-07	0.000252352	21.519	17
GO:0006820	anion transport	8.81461e-07	0.000312037	8.84956	90
GO:0033365	protein localization to organelle	1.09485e-06	0.000386484	13.1274	34
GO:0043603	cellular amide metabolic process	1.32709e-06	0.000467137	10.3512	56
GO:0000469	cleavage involved in rRNA processing	1.4417e-06	0.000506035	39.1304	9
GO:0015931	nucleobase-containing compound transport	1.53082e-06	0.000535786	18.018	20
GO:0009451	RNA modification	2.71819e-06	0.000948649	17.3913	20
GO:0051168	nuclear export	3.03643e-06	0.00105668	22.9508	14
GO:0043170	macromolecule metabolic process	3.69503e-06	0.00128218	6.43067	307
GO:0042274	ribosomal small subunit biogenesis	1.10441e-05	0.00382127	22.0339	13
GO:0030490	maturation of SSU-rRNA	1.15512e-05	0.00398517	25.5814	11
GO:0051028	mRNA transport	1.17719e-05	0.00404954	23.5294	12
GO:0006890	retrograde vesicle-mediated transport, Golgi to endoplasmic reticulum	1.32189e-05	0.00453407	31.0345	9
GO:0001522	pseudouridine synthesis	1.50264e-05	0.00513904	41.1765	7
GO:0043933	protein-containing complex subunit organization	1.94203e-05	0.00662233	9.47547	56
GO:0010608	posttranscriptional regulation of gene expression	2.4692e-05	0.00839529	12.5	28
GO:0065003	protein-containing complex assembly	2.51817e-05	0.00853659	9.76562	50
GO:0006888	endoplasmic reticulum to Golgi vesicle-mediated transport	4.61891e-05	0.0156119	17.4419	15
GO:0034622	cellular protein-containing complex assembly	5.8482e-05	0.0197084	9.88764	44
GO:0006413	translational initiation	6.87301e-05	0.0230933	17.7215	14
GO:0034504	protein localization to nucleus	7.81171e-05	0.0261692	21.1538	11
GO:0000462	maturation of SSU-rRNA from tricistronic rRNA transcript (SSU-rRNA, 5.8S rRNA, LSU-rRNA)	7.84038e-05	0.0261869	28.5714	8
GO:0008033	tRNA processing	0.000103134	0.0343436	16.3043	15
GO:0048193	Golgi vesicle transport	0.000115298	0.0382789	13.2075	21
GO:0006891	intra-Golgi vesicle-mediated transport	0.000142811	0.0472705	30.4348	7
GO:0000349	generation of catalytic spliceosome for first transesterification step	0.000154056	0.0506844	100	3
GO:0006811	ion transport	0.000153741	0.0507346	7.6378	97
GO:0031503	protein-containing complex localization	0.000201186	0.065989	16.092	14
GO:0006418	tRNA aminoacylation for protein translation	0.000276108	0.0902873	24.2424	8
GO:0034248	regulation of cellular amide metabolic process	0.000293165	0.0955719	12.0879	22
Cluster 6
GOID	GOTerm	Term PValue	Term PValue Corrected with Bonferroni step down	% Associated Genes	Nr. Genes
GO:0000278	mitotic cell cycle	2.35715e-17	1.4025e-14	20.1439	56
GO:0022402	cell cycle process	2.6193e-17	1.55586e-14	18.3673	63
GO:0098813	nuclear chromosome segregation	2.18368e-16	1.29492e-13	32.9787	31
GO:1903047	mitotic cell cycle process	2.25131e-16	1.33277e-13	21.7195	48
GO:0000819	sister chromatid segregation	4.94197e-15	2.92071e-12	34.6154	27
GO:0000070	mitotic sister chromatid segregation	2.09383e-14	1.23536e-11	37.5	24
GO:0048285	organelle fission	8.87133e-14	5.22521e-11	23.6842	36
GO:0000280	nuclear division	1.04313e-12	6.13359e-10	25	31
GO:0140014	mitotic nuclear division	3.11865e-12	1.83065e-09	26.4151	28
GO:0006260	DNA replication	5.45398e-11	3.19603e-08	27.2727	24
GO:0051276	chromosome organization	2.6086e-10	1.52603e-07	12.8205	65
GO:0030198	extracellular matrix organization	1.87721e-08	1.09629e-05	23.3333	21
GO:0007010	cytoskeleton organization	2.07443e-07	0.000120939	11.2811	59
GO:0006270	DNA replication initiation	2.20535e-07	0.000128351	57.1429	8
GO:0033260	nuclear DNA replication	2.20535e-07	0.000128351	57.1429	8
GO:0006261	DNA-dependent DNA replication	4.1046e-07	0.000238477	28	14
GO:0006259	DNA metabolic process	5.02818e-07	0.000291634	12.9338	41
GO:0016043	cellular component organization	6.24775e-07	0.000361745	7.74085	184
GO:0007051	spindle organization	8.2988e-07	0.000479671	23.5294	16
GO:0010564	regulation of cell cycle process	1.00718e-06	0.000581142	17.5573	23
GO:0051726	regulation of cell cycle	1.97765e-06	0.00113913	13.2576	35
GO:0009162	deoxyribonucleoside monophosphate metabolic process	2.3089e-06	0.00132762	66.6667	6
GO:0071103	DNA conformation change	2.91931e-06	0.00167568	18.1818	20
GO:0051304	chromosome separation	4.63656e-06	0.00265675	32.2581	10
GO:1902969	mitotic DNA replication	5.49616e-06	0.00314381	60	6
GO:0097530	granulocyte migration	6.36641e-06	0.00363522	21.4286	15
GO:0006996	organelle organization	7.08537e-06	0.00403866	8.01435	134
GO:0048870	cell motility	1.09337e-05	0.0062213	10.8545	47
GO:0030261	chromosome condensation	1.30064e-05	0.00738761	43.75	7
GO:1901987	regulation of cell cycle phase transition	1.46368e-05	0.00829904	21.2121	14
GO:0071621	granulocyte chemotaxis	1.57335e-05	0.00890515	22.4138	13
GO:1902850	microtubule cytoskeleton organization involved in mitosis	1.57335e-05	0.00890515	22.4138	13
GO:0060326	cell chemotaxis	2.11326e-05	0.0119399	18.6047	16
GO:0007094	mitotic spindle assembly checkpoint	2.19283e-05	0.0123676	50	6
GO:0051255	spindle midzone assembly	2.75662e-05	0.0155198	62.5	5
GO:0006267	pre-replicative complex assembly involved in nuclear cell cycle DNA replication	2.75662e-05	0.0155198	62.5	5
GO:0016477	cell migration	2.78677e-05	0.0156617	10.7317	44
GO:0051306	mitotic sister chromatid separation	3.25881e-05	0.0182819	33.3333	8
GO:1902975	mitotic DNA replication initiation	4.83098e-05	0.0270535	80	4
GO:0000910	cytokinesis	5.36176e-05	0.0299722	21.4286	12
GO:0071622	regulation of granulocyte chemotaxis	5.91378e-05	0.0329989	55.5556	5
GO:0000727	double-strand break repair via break-induced replication	5.91378e-05	0.0329989	55.5556	5
GO:0044770	cell cycle phase transition	6.67237e-05	0.0371651	16.3462	17
GO:1990266	neutrophil migration	6.72061e-05	0.0373666	19.697	13
GO:0006281	DNA repair	7.89019e-05	0.0437906	12.1339	29
GO:0006974	cellular response to DNA damage stimulus	8.70729e-05	0.0482384	11.1465	35
GO:0000075	cell cycle checkpoint	8.7488e-05	0.0483809	23.8095	10
GO:0000226	microtubule cytoskeleton organization	9.2556e-05	0.0510909	12.8866	25
GO:0070192	chromosome organization involved in meiotic cell cycle	0.000102599	0.0565321	40	6
GO:2001251	negative regulation of chromosome organization	0.000103118	0.056715	33.3333	7
GO:0030071	regulation of mitotic metaphase/anaphase transition	0.000103118	0.056715	33.3333	7
GO:0007346	regulation of mitotic cell cycle	0.000110267	0.0605368	16.3265	16
GO:0007093	mitotic cell cycle checkpoint	0.000112622	0.0617169	28.5714	8
GO:0065004	protein-DNA complex assembly	0.000129122	0.07063	19.6721	12
GO:0061640	cytoskeleton-dependent cytokinesis	0.000131668	0.0718908	25	9
GO:0007091	metaphase/anaphase transition of mitotic cell cycle	0.000143927	0.0784401	31.8182	7
GO:0051225	spindle assembly	0.000162707	0.0885127	22.2222	10
GO:0045787	positive regulation of cell cycle	0.000162707	0.0885127	22.2222	10
GO:0051321	meiotic cell cycle	0.00017711	0.096171	20.3704	11
GO:0030593	neutrophil chemotaxis	0.00017711	0.096171	20.3704	11
GO:0010032	meiotic chromosome condensation	0.000179836	0.0974711	100	3
Cluster 7
GOID	GOTerm	Term PValue	Term PValue Corrected with Bonferroni step down	% Associated Genes	Nr. Genes
GO:0042254	ribosome biogenesis	2.33077e-11	4.00892e-09	13.5747	30
GO:0022613	ribonucleoprotein complex biogenesis	8.63428e-11	1.47646e-08	11.3269	35
GO:0006364	rRNA processing	3.36662e-08	5.72325e-06	13.3758	21
GO:0034660	ncRNA metabolic process	1.55155e-05	0.00262212	8.125	26
GO:0042273	ribosomal large subunit biogenesis	1.75539e-05	0.00294905	16.9492	10
GO:0034470	ncRNA processing	2.30087e-05	0.00384245	8.51852	23
Cluster 8
GOID	GOTerm	Term PValue	Term PValue Corrected with Bonferroni step down	% Associated Genes	Nr. Genes
GO:0010498	proteasomal protein catabolic process	5.43621e-12	3.41938e-09	20	49
GO:0034976	response to endoplasmic reticulum stress	6.50848e-12	4.08733e-09	29.5918	29
GO:0016126	sterol biosynthetic process	1.12134e-11	7.03079e-09	57.6923	15
GO:0051603	proteolysis involved in cellular protein catabolic process	3.63509e-10	2.27557e-07	15.4964	64
GO:0006695	cholesterol biosynthetic process	7.34192e-10	4.5887e-07	60	12
GO:0035967	cellular response to topologically incorrect protein	2.33926e-09	1.4597e-06	32.2581	20
GO:0036402	proteasome-activating ATPase activity	6.87233e-09	4.28146e-06	100	7
GO:0034620	cellular response to unfolded protein	1.34288e-08	8.35269e-06	36.3636	16
GO:0043161	proteasome-mediated ubiquitin-dependent protein catabolic process	1.40159e-08	8.70385e-06	17.9372	40
GO:0006508	proteolysis	3.7093e-08	2.29977e-05	11.7438	99
GO:0042176	regulation of protein catabolic process	7.09229e-08	4.39013e-05	25.9259	21
GO:0006511	ubiquitin-dependent protein catabolic process	8.24987e-08	5.09842e-05	14.6814	53
GO:0036503	ERAD pathway	2.40254e-07	0.000148237	28.8136	17
GO:0030968	endoplasmic reticulum unfolded protein response	4.07166e-07	0.000250814	38.7097	12
GO:1901617	organic hydroxy compound biosynthetic process	4.40872e-07	0.000271136	25.3333	19
GO:0044265	cellular macromolecule catabolic process	4.59147e-07	0.000281917	12.5683	69
GO:0006810	transport	7.12698e-07	0.000436884	9.63303	168
GO:0046165	alcohol biosynthetic process	1.33921e-06	0.000819595	27.1186	16
GO:0008299	isoprenoid biosynthetic process	1.73015e-06	0.00105712	41.6667	10
GO:0009057	macromolecule catabolic process	1.81558e-06	0.00110751	11.9932	71
GO:1901565	organonitrogen compound catabolic process	2.71565e-06	0.00165383	11.7552	73
GO:0030433	ubiquitin-dependent ERAD pathway	3.11793e-06	0.0018957	28.5714	14
GO:0051707	response to other organism	3.14531e-06	0.00190921	14.8855	39
GO:0045732	positive regulation of protein catabolic process	1.08747e-05	0.00659008	25.9259	14
GO:0043248	proteasome assembly	1.53873e-05	0.00930932	50	7
GO:0003756	protein disulfide isomerase activity	1.67201e-05	0.0100989	60	6
GO:0006811	ion transport	2.62034e-05	0.0158006	9.68504	123
GO:0016192	vesicle-mediated transport	3.47159e-05	0.020899	11.204	67
GO:0008202	steroid metabolic process	3.71936e-05	0.0223533	21.3333	16
GO:0061136	regulation of proteasomal protein catabolic process	5.24449e-05	0.0314669	24.0741	13
GO:0055082	cellular chemical homeostasis	5.42833e-05	0.0325157	16.0256	25
GO:0006952	defense response	7.21128e-05	0.0431235	13.4328	36
GO:0030003	cellular cation homeostasis	9.04103e-05	0.0539749	16.1972	23
GO:0006954	inflammatory response	0.000106373	0.0633983	17.2414	20
GO:0009894	regulation of catabolic process	0.00013291	0.0790817	14.2157	29
GO:0006487	protein N-linked glycosylation	0.000136623	0.081154	25	11
Cluster 9
GOID	GOTerm	Term PValue	Term PValue Corrected with Bonferroni step down	% Associated Genes	Nr. Genes
GO:0044282	small molecule catabolic process	6.405e-12	2.80539e-09	19.5767	37
GO:0016054	organic acid catabolic process	1.83758e-10	8.03023e-08	21.1679	29
GO:0006082	organic acid metabolic process	1.85818e-09	8.10167e-07	12.369	59
GO:0009063	cellular amino acid catabolic process	9.27609e-09	4.0351e-06	25.6757	19
GO:0006520	cellular amino acid metabolic process	2.09874e-07	9.10855e-05	16.092	28
GO:0043436	oxoacid metabolic process	4.10961e-06	0.00177946	10.8545	47
GO:0009112	nucleobase metabolic process	5.39105e-06	0.00232893	34.6154	9
GO:0004719	protein-L-isoaspartate (D-aspartate) O-methyltransferase activity	8.7387e-06	0.00376638	100	4
GO:0006144	purine nucleobase metabolic process	1.65748e-05	0.00712716	41.1765	7
GO:0043648	dicarboxylic acid metabolic process	1.6884e-05	0.00724323	25	11
GO:0055088	lipid homeostasis	5.0035e-05	0.021415	22.449	11
GO:1901606	alpha-amino acid catabolic process	5.42346e-05	0.0231582	20.6897	12
GO:1901605	alpha-amino acid metabolic process	6.5212e-05	0.0277803	15.2542	18
GO:0006081	cellular aldehyde metabolic process	7.83843e-05	0.0333133	25.7143	9
GO:0004879	nuclear receptor activity	7.98445e-05	0.0338541	23.2558	10
GO:0035999	tetrahydrofolate interconversion	0.000119983	0.0507529	66.6667	4
GO:0046113	nucleobase catabolic process	0.000119983	0.0507529	66.6667	4
GO:0042493	response to drug	0.000125251	0.0528559	24.3243	9
GO:0030522	intracellular receptor signaling pathway	0.000126485	0.0532504	19.0476	12
GO:0004252	serine-type endopeptidase activity	0.000204223	0.0857735	13.5714	19
Cluster 10
GOID	GOTerm	Term PValue	Term PValue Corrected with Bonferroni step down	% Associated Genes	Nr. Genes
GO:0010499	proteasomal ubiquitin-independent protein catabolic process	6.65514e-11	3.5006e-08	52	13
GO:0007010	cytoskeleton organization	3.45135e-09	1.81196e-06	11.6635	61
GO:0005200	structural constituent of cytoskeleton	6.43908e-09	3.37408e-06	47.8261	11
GO:0046961	proton-transporting ATPase activity, rotational mechanism	2.56652e-08	1.34229e-05	56.25	9
GO:0030036	actin cytoskeleton organization	3.08752e-08	1.61169e-05	13.4426	41
GO:0032970	regulation of actin filament-based process	5.05882e-08	2.63565e-05	18.75	24
GO:0007015	actin filament organization	6.95687e-08	3.61757e-05	15.4229	31
GO:0097435	supramolecular fiber organization	7.3721e-08	3.82612e-05	13.4021	39
GO:0008233	peptidase activity	1.07509e-07	5.56898e-05	11.0454	56
GO:1902600	proton transmembrane transport	3.11315e-07	0.00016095	19.6078	20
GO:0004175	endopeptidase activity	1.18948e-06	0.000613773	11.6343	42
GO:0051493	regulation of cytoskeleton organization	2.86003e-06	0.00147292	14.7929	25
GO:0030833	regulation of actin filament polymerization	5.07569e-06	0.0026089	19.5122	16
GO:0060326	cell chemotaxis	9.65033e-06	0.00495062	18.6047	16
GO:0030838	positive regulation of actin filament polymerization	1.03697e-05	0.0053093	25.5814	11
GO:0015078	proton transmembrane transporter activity	1.12561e-05	0.00575187	18.3908	16
GO:0050900	leukocyte migration	1.17614e-05	0.00599831	17.5258	17
GO:0008154	actin polymerization or depolymerization	1.18052e-05	0.00600885	16.8224	18
GO:0048246	macrophage chemotaxis	1.52918e-05	0.00776822	50	6
GO:0098542	defense response to other organism	1.60804e-05	0.00815276	13.4409	25
GO:0030595	leukocyte chemotaxis	1.73923e-05	0.00880051	19.7183	14
GO:0060036	notochord cell vacuolation	2.02891e-05	0.010246	62.5	5
GO:0045010	actin nucleation	2.92705e-05	0.0147523	28.125	9
GO:0006952	defense response	3.43365e-05	0.0172713	11.5672	31
GO:0043254	regulation of protein-containing complex assembly	4.40924e-05	0.0221344	15.8879	17
GO:0022607	cellular component assembly	5.78285e-05	0.0289721	8.13008	80
GO:0051258	protein polymerization	6.49853e-05	0.0324926	14.876	18
GO:0042330	taxis	6.97523e-05	0.0348064	12.093	26
GO:0022407	regulation of cell-cell adhesion	9.66935e-05	0.0481534	22.2222	10
GO:0048870	cell motility	0.000103047	0.0512144	9.69977	42
GO:0048731	system development	0.00010524	0.0521989	7.1163	134
GO:2000047	regulation of cell-cell adhesion mediated by cadherin	0.000108197	0.0535575	66.6667	4
GO:0051707	response to other organism	0.000134969	0.0666747	11.0687	29
GO:0009653	anatomical structure morphogenesis	0.000139778	0.0689103	7.78281	86
GO:0042554	superoxide anion generation	0.000148873	0.0732455	100	3
GO:0006996	organelle organization	0.000192567	0.0945505	7.17703	120
