# Supplementary material for: Transcriptomic Characterization of Key Factors and Signaling Pathways for the Regeneration of Partially Hepatectomized Liver in Zebrafish
Source: Int J Mol Sci. 2024 Jun 29;25(13):7212. doi: 10.3390/ijms25137212 (PMC11241411; doi:10.3390/ijms25137212)
Supplement: Supplementary file 1 [file ijms-25-07212-s001.zip › Table S4_KEGG pathway enrichments for the DEGs at different time points.xlsx]

## Sheet: Up-regulated genes
6h
ID	Term	Term PValue	FDR	% Associated Genes	Nr. Genes	Associated Genes Found
KEGG:03050	Proteasome	9.23185e-12	1.0709e-09	61.5385	32	[adrm1, pomp, psma3, psma5, psmb1, psmb3, psmb7, psmc1b, psmc2, psmc3, psmc4, psmc5, psmc6, psmd1, psmd11a, psmd11b, psmd12, psmd13, psmd14, psmd2, psmd3, psmd4a, psmd4b, psmd6, psmd7, psmd8, psmd9, psme2, psme3, psme4a, sem1, si:rp71-45k5.4]
KEGG:03008	Ribosome biogenesis in eukaryotes	4.8931e-07	5.62706e-05	44.9275	31	[csnk2b, dkc1, eif6, emg1, fbl, fcf1, gar1, gnl2, gnl3, imp3, imp4, lsg1, mphosph10, nat10, nhp2, nmd3, nob1, nol6, nop10, nxf1, pwp2h, riok1, rpp40, rrp7a, si:dkey-251i10.3, smfn, snu13b, utp15, utp6, wdr75, zgc:86811]
KEGG:03040	Spliceosome	1.17464e-06	0.00013391	35.7143	50	[alyref, bud31, ddx39b, ddx5, eftud2, eif4a3, hnrnpm, hnrnpub, hsp70.1, hsp70.2, hsp70.3, hsp70l, lsm4, magoh, ppih, ppil1, prpf19, prpf3, prpf31, prpf38b, prpf40a, rbm17, rbm8a, sart1, sf3a2, sf3a3, sf3b3, sf3b4, sf3b6, snrnp70, snrpa1, snrpb, snrpb2, snrpc, snrpd1, snrpd2, snrpd3l, snrpe, snrpg, snu13b, snw1, srsf1a, srsf1b, srsf3b, srsf5b, thoc1, thoc3, tra2a, txnl4a, xab2]
KEGG:04141	Protein processing in endoplasmic reticulum	3.36347e-06	0.000380073	32.7778	59	[atf4a, baxa, bcap31, canx, ckap4, cul1b, dad1, ddost, derl1, derl2, derl3, dnaja1, dnajb11, dnajb12a, dnajb1b, dnajc1, dnajc10, dnajc3a, dnajc3b, dnajc5ga, edem1, edem3, ero1a, hsp70.1, hsp70.2, hsp70.3, hsp70l, hsp90aa1.2, hsp90b1, hspa5, hspbp1, hyou1, lman2, man1a1, march6, mogs, nsfl1c, pdia4, pdia6, plaa, sar1ab, sar1b, sec13, sec24c, sec61a1l, sec63, selenos, stt3b, tram1, ube2d1b, ube2d2,…
KEGG:05132	Salmonella infection	0.000158872	0.0177936	28.2158	68	[LOC100331324, acbd3, actb1, actr1, ahnak, anxa2a, anxa2b, arf1, arf2a, arf6a, arpc1a, arpc4, arpc5a, arpc5la, baxa, casp7, casp8, cdc42, cdc42l, chuk, cse1l, ctnnb2, cxcl8a, cycsb, cyth1a, dynll1, dynlt3, fadd, fhod1, flna, hsp90aa1.2, hsp90b1, il1b, jun, kif5ba, kpna1, kpna3, myd88, myl12.1, myl9b, nfkbiaa, nfkbiab, pak1, pfn2, pfn2l, pik3c2a, pik3c3, rab5aa, rab5ab, rab7b, rac1a, raf1b, rhoaa,…
1d
ID	Term	Term PValue	FDR	% Associated Genes	Nr. Genes	Associated Genes Found
KEGG:03050	Proteasome	1.12504e-19	1.3163e-17	78.8462	41	[adrm1, pomp, psma1, psma2, psma3, psma4, psma5, psma6a, psma6b, psma6l, psma8, psmb1, psmb2, psmb3, psmb4, psmb7, psmc1a, psmc1b, psmc2, psmc3, psmc4, psmc5, psmc6, psmd1, psmd11a, psmd11b, psmd12, psmd13, psmd14, psmd2, psmd3, psmd4a, psmd4b, psmd6, psmd7, psmd8, psmd9, psme1, psme2, sem1, si:rp71-45k5.4]
KEGG:04145	Phagosome	6.48445e-14	7.52196e-12	51.3043	59	[actb1, actb2, atp6ap1b, atp6v0a1a, atp6v0ca, atp6v0d1, atp6v1aa, atp6v1ab, atp6v1ba, atp6v1c1a, atp6v1d, atp6v1e1a, atp6v1e1b, atp6v1f, atp6v1g1, atp6v1h, atpv0e2, calr, calr3a, calr3b, canx, colec12, coro1a, ctsla, ctss2.1, cyba, cybb, dync1i2b, itga2.2, itga5, itgav, itgb1b, itgb2, marco, mrc1b, ncf1, ncf2, pik3c3, pikfyve, rab5ab, rab7b, rac1a, rac1b, sec22ba, sec22bb, si:ch211-114n24.6, tcir…
KEGG:04141	Protein processing in endoplasmic reticulum	3.66794e-07	4.21813e-05	36.1111	65	[atf4a, baxa, bcap31, calr, calr3a, calr3b, canx, capn2a, ckap4, dad1, ddost, derl1, derl2, derl3, dnaja1, dnajb11, dnajb12a, dnajb1b, dnajc1, dnajc10, dnajc3a, dnajc3b, edem1, edem3, erlec1, ero1a, herpud1, hsp70.1, hsp70.2, hsp70.3, hsp70l, hsp90aa1.1, hsp90aa1.2, hsp90b1, hspa5, hspbp1, hsph1, hyou1, lman2, man1a1, mogs, nploc4, nsfl1c, os9, pdia4, pdia6, plaa, prkcsh, sar1b, sec13, sel1l, sel…
KEGG:05132	Salmonella infection	9.37238e-07	0.000106845	33.195	80	[LOC100331324, abi1a, actb1, actb2, actr1, actr2a, ahnak, anxa2a, arf1, arf2a, arf6a, arpc1a, arpc1b, arpc3, arpc4, arpc4l, arpc5a, arpc5b, baxa, casp7, casp8, cdc42, cdc42l, cse1l, ctnnb2, cxcl8a, cycsb, cyfip1, dnm2a, dync1i2b, dynll1, dynlt3, fbxo22, fhod1, flna, hrasa, hsp90aa1.1, hsp90aa1.2, hsp90b1, il1b, jun, map2k2b, myl12.1, myl9b, myo6a, nfkbiaa, nfkbiab, pfn1, pfn2, pfn2l, pik3c3, pik3…
KEGG:04530	Tight junction	5.6832e-06	0.000642202	34.7059	59	[actb1, actb2, actn1, actr2a, amotl2b, arhgap17b, arhgef1a, arpc1a, arpc1b, arpc3, arpc4, arpc4l, arpc5a, arpc5b, cdc42, cdc42l, cldn15b, cldn15la, cldn5b, cldna, cldnb, cldnc, cldne, crb3b, ezrb, hspa4a, itgb1b, jun, marveld2a, msna, myh9a, myh9b, myl12.1, myl6, myl9b, pcna, ppp2r1bb, ppp2r2ab, prkaa1, prkab1b, prkag1, prkag2b, rab13, rab8b, rac1a, rac1b, rhoaa, rhoab, si:ch211-114n24.6, si:ch21…
KEGG:04210	Apoptosis	2.44112e-05	0.00273405	35.6061	47	[LOC100331324, actb1, actb2, apaf1, atf4a, baxa, bcl2l1, capn2a, casp7, casp8, casp9, ctsba, ctsc, ctsk, ctsla, ctss2.1, ctsz, cycsb, endog, gadd45aa, gadd45ba, gadd45bb, gadd45ga, hrasa, jun, lmnb1, lmnb2, map2k2b, napsa, nfkbiaa, nfkbiab, parp2, parp3, pik3cb, pmaip1, rela, si:ch211-114n24.6, si:ch211-1i11.3, tnfrsf1a, tuba1a, tuba1b, tuba1c, tuba8l, tuba8l3, tuba8l4, zgc:153993, zgc:55558]
KEGG:03030	DNA replication	6.26154e-05	0.00695031	51.5152	17	[fen1, mcm2, mcm3, mcm4, mcm5, pcna, pold1, prim1, rfc2, rfc4, rfc5, rnaseh2a, rpa1, rpa2, rpa3, ssbp1, zgc:110269]
KEGG:04810	Regulation of actin cytoskeleton	6.63116e-05	0.00729428	32.7485	56	[actb1, actb2, actn1, actr2a, arhgef4, arpc1a, arpc1b, arpc3, arpc4, arpc4l, arpc5a, arpc5b, bcar1, cdc42, cdc42l, cfl1, cxcr4a, cyfip1, egfra, ezrb, fgf21, gna12a, gng12a, hrasa, iqgap1, iqgap3, itga2.2, itga4, itga5, itgav, itgb1b, itgb2, limk2, map2k2b, msna, myh9a, myh9b, myl12.1, myl9b, pak2a, pfn1, pfn2, pfn2l, pik3cb, pikfyve, ppp1cc, rac1a, rac1b, rac2, rhoaa, rhoab, rras, scinlb, vclb, z…
3d
ID	Term	Term PValue	FDR	% Associated Genes	Nr. Genes	Associated Genes Found
KEGG:03050	Proteasome	9.17181e-23	9.72212e-21	75	39	[adrm1, pomp, psma2, psma3, psma4, psma5, psma6a, psma6l, psma8, psmb1, psmb10, psmb2, psmb3, psmb4, psmb7, psmb8a, psmb9a, psmc1a, psmc1b, psmc2, psmc3, psmc4, psmc5, psmc6, psmd1, psmd11b, psmd12, psmd13, psmd14, psmd2, psmd3, psmd4b, psmd6, psmd7, psmd8, psmd9, psme1, psme2, si:rp71-45k5.4]
KEGG:04145	Phagosome	1.28668e-11	1.35101e-09	40	46	[actb1, atp6ap1b, atp6v0ca, atp6v0d1, atp6v1aa, atp6v1ba, atp6v1c1a, atp6v1d, atp6v1e1b, atp6v1g1, calr, calr3a, calr3b, canx, colec12, coro1a, ctss2.1, ctss2.2, cyba, cybb, itga5, itgav, itgb1b, itgb2, m6pr, marco, mrc1b, ncf1, ncf2, pik3c3, rab7b, rac1a, si:busm1-266f07.2, si:ch211-114n24.6, tcirg1b, thbs1a, tuba1a, tuba1b, tuba1c, tuba8l, tuba8l3, tuba8l4, tubb4b, tubb5, tubb6, zgc:103700]
KEGG:03030	DNA replication	1.15133e-08	1.19739e-06	57.5758	19	[fen1, lig1, mcm2, mcm3, mcm4, mcm5, mcm6, pcna, pola1, pola2, pold1, prim1, rfc2, rfc4, rfc5, rnaseh2a, rpa1, rpa2, rpa3]
KEGG:05132	Salmonella infection	1.37093e-08	1.41206e-06	28.2158	68	[LOC100331324, actb1, actr2a, actr2b, ahnak, anxa2a, arf1, arf2a, arf6a, arpc1a, arpc1b, arpc2, arpc3, arpc4, arpc4l, arpc5a, arpc5b, caspa, cdc42l, cse1l, cxcl8a, cxcl8b.3, cycsb, cyfip1, cyth4b, dnm2a, dynll1, dynll2b, dynlt3, flna, hsp90aa1.2, hsp90b1, il1b, m6pr, myl12.1, myl9a, myl9b, nfkbiaa, pfn1, pfn2, pfn2l, pik3c3, pik3cg, pkn1b, podxl, ptprc, pycard, rab7b, rac1a, rhoab, rhogb, ripk2, …
KEGG:04810	Regulation of actin cytoskeleton	7.10395e-05	0.00724603	25.731	44	[actb1, actn1, actr2a, actr2b, arpc1a, arpc1b, arpc2, arpc3, arpc4, arpc4l, arpc5a, arpc5b, cdc42l, cfl1, cxcr4b, cyfip1, fn1a, gna12a, iqgap1, iqgap3, itga4, itga5, itgav, itgb1b, itgb2, msna, myh9a, myh9b, myl12.1, myl9a, myl9b, pak2a, pfn1, pfn2, pfn2l, ppp1cc, rac1a, rac2, rhoab, rras, scinlb, vclb, zgc:172352, zmp:0000001082]
KEGG:03430	Mismatch repair	0.000233044	0.0235374	52.9412	9	[lig1, pcna, pold1, rfc2, rfc4, rfc5, rpa1, rpa2, rpa3]
KEGG:04142	Lysosome	0.00047852	0.047852	26.2295	32	[abca2, ap1b1, ap1s1, asah1b, atp6ap1b, atp6v0ca, atp6v0d1, cd63, clta, cltcb, ctsa, ctsba, ctsc, ctsh, ctsk, ctss2.1, ctss2.2, ctsz, dnase2, entpd4, galns, glb1l, gm2a, hexb, lgmn, m6pr, naga, napsa, ppt1, si:ch211-122f10.4, tcirg1b, zgc:193725]
5d
ID	Term	Term PValue	FDR	% Associated Genes	Nr. Genes	Associated Genes Found
KEGG:03050	Proteasome	1.10914e-18	1.10914e-16	63.4615	33	[psma2, psma3, psma4, psma5, psma6a, psma6l, psma8, psmb1, psmb12, psmb13a, psmb2, psmb3, psmb4, psmb8a, psmb9a, psmc1b, psmc3, psmc4, psmc5, psmc6, psmd1, psmd12, psmd13, psmd14, psmd2, psmd3, psmd4b, psmd6, psmd7, psmd8, psme1, psme2, sem1]
KEGG:03030	DNA replication	3.07522e-11	3.04447e-09	60.6061	20	[fen1, lig1, mcm2, mcm3, mcm4, mcm5, mcm6, pcna, pola1, pola2, pold1, prim1, rfc2, rfc4, rfc5, rnaseh2a, rpa1, rpa2, rpa3, ssbp1]
KEGG:04145	Phagosome	2.14752e-06	0.000210457	27.8261	32	[actb1, atp6ap1b, atp6v0d1, atp6v1ba, atp6v1c1a, atp6v1e1b, calr3a, colec12, coro1a, ctss2.1, ctss2.2, cyba, cybb, itgb2, m6pr, marco, mhc2b, mrc1b, rac1a, sec22ba, si:busm1-266f07.2, si:ch211-114n24.6, si:dkey-32n7.4, thbs1a, tuba1b, tuba8l, tuba8l4, tubb4b, tubb5, tubb6, zgc:103700, zgc:123077]
KEGG:05132	Salmonella infection	3.79051e-06	0.000367679	21.9917	53	[LOC100006250, LOC100331324, actb1, actr2a, ahnak, anxa2a, arf1, arf2a, arpc1a, arpc1b, arpc3, arpc4, arpc5a, arpc5b, cse1l, cxcl8a, cxcl8b.3, cycsb, cyfip1, cyth4b, dctn5, dynll1, dynlt3, flna, il1b, m6pr, myl12.1, myl9a, myl9b, nfkbiaa, pfn1, pfn2, pfn2l, pkn1b, rac1a, rhoab, rhogb, ripk2, s100a10b, si:ch211-114n24.6, tlr5a, tlr5b, tnfrsf1a, tuba1b, tuba8l, tuba8l4, tubb4b, tubb5, tubb6, zgc:15…
KEGG:03430	Mismatch repair	4.76848e-06	0.000457774	58.8235	10	[lig1, pcna, pold1, rfc2, rfc4, rfc5, rpa1, rpa2, rpa3, ssbp1]
KEGG:03040	Spliceosome	6.69187e-05	0.00635728	23.5714	33	[eftud2, hnrnpm, lsm3, lsm4, lsm5, lsm7, ppih, ppil1, prpf19, prpf40a, rbm17, rbm8a, sf3a3, sf3b4, sf3b5, sf3b6, snrnp200, snrnp40, snrpa, snrpa1, snrpb, snrpb2, snrpc, snrpd1, snrpd2, snrpe, snrpg, snu13b, srsf1a, srsf3b, txnl4a, u2af1, zgc:55733]
7d
ID	Term	Term PValue	FDR	% Associated Genes	Nr. Genes	Associated Genes Found
KEGG:03050	Proteasome	4.99398e-07	1.94765e-05	23.0769	12	[psma3, psma4, psma5, psma6a, psmb1, psmb13a, psmb8a, psmb9a, psmc4, psmd9, psme1, psme2]
KEGG:04145	Phagosome	3.56125e-05	0.00135328	13.0435	15	[actb1, atp6ap1b, atp6v1ba, coro1a, ctss2.1, ctss2.2, cyba, itgb2, marco, mhc2b, si:busm1-266f07.2, tuba1b, tuba8l, zgc:103700, zgc:123077]
KEGG:04672	Intestinal immune network for IgA production	4.30644e-05	0.00159338	33.3333	6	[ccl25b, mhc2b, si:busm1-266f07.2, tnfsf13b, zgc:103700, zgc:123077]
KEGG:04810	Regulation of actin cytoskeleton	0.000339331	0.0122159	9.94152	17	[actb1, arpc1b, arpc3, arpc4, arpc5a, arpc5b, cfl1, gna12a, iqgap3, itgb2, myl9b, pak2a, pfn1, rac2, scinlb, tmsb4x, zgc:172352]
KEGG:05132	Salmonella infection	0.000425149	0.0148802	8.71369	21	[actb1, ahnak, anxa2a, arpc1b, arpc3, arpc4, arpc5a, arpc5b, cxcl8b.3, dynll1, dynlt3, myl9b, nfkbiaa, pfn1, pkn1b, podxl, s100a10b, tuba1b, tuba8l, zgc:172352, zgc:56493]
KEGG:04210	Apoptosis	0.000601838	0.0204625	10.6061	14	[actb1, capn2a, ctsc, ctsh, ctsk, ctss2.1, ctss2.2, lmnb1, napsa, nfkbiaa, parp1, pmaip1, tuba1b, tuba8l]
KEGG:04142	Lysosome	0.000904288	0.0298415	10.6557	13	[atp6ap1b, cd63, ctsa, ctsc, ctsh, ctsk, ctss2.1, ctss2.2, gm2a, hexb, napsa, ppt1, zgc:193725]

## Sheet: Down-regulated genes
6h
ID	Term	Term PValue	FDR	% Associated Genes	Nr. Genes	Associated Genes Found
KEGG:03010	Ribosome	1.91899e-13	2.36036e-11	43.0769	56	[faua, mrpl2, rpl10a, rpl11, rpl14, rpl15, rpl18, rpl18a, rpl21, rpl22, rpl23, rpl23a, rpl24, rpl27, rpl28, rpl29, rpl3, rpl30, rpl31, rpl32, rpl34, rpl35a, rpl36a, rpl37, rpl39, rpl4, rpl5a, rpl5b, rpl6, rpl7, rpl7a, rpl8, rpl9, rplp0, rplp2l, rps10, rps14, rps15, rps16, rps19, rps2, rps20, rps21, rps23, rps26l, rps27a, rps28, rps3, rps4x, rps5, rps6, rps9, rpsa, uba52, zgc:114188, zgc:171772]
KEGG:00071	Fatty acid degradation	2.92697e-13	3.5709e-11	62	31	[LOC100037342, acaa1, acaa2, acadl, acadm, acads, acadsb, acadvl, acat1, acox1, acox3, acsl5, adh5, adh8a, adh8b, aldh16a1, aldh2.1, aldh2.2, aldh3a2a, aldh3a2b, aldh9a1a.1, cyp2u1, echs1, eci1, eci2, ehhadh, gcdhb, hadh, wu:fb14d09, zgc:63568, zgc:77938]
KEGG:00071	Fatty acid degradation	2.92697e-13	3.5709e-11	62	31	[LOC100037342, acaa1, acaa2, acadl, acadm, acads, acadsb, acadvl, acat1, acox1, acox3, acsl5, adh5, adh8a, adh8b, aldh16a1, aldh2.1, aldh2.2, aldh3a2a, aldh3a2b, aldh9a1a.1, cyp2u1, echs1, eci1, eci2, ehhadh, gcdhb, hadh, wu:fb14d09, zgc:63568, zgc:77938]
KEGG:04146	Peroxisome	4.88004e-11	5.90484e-09	47.5	38	[abcd3a, acaa1, acox1, acox3, acsl5, agxta, cat, crata, crot, dao.3, ech1, eci2, ehhadh, gstk1, hacl1, hao1, hao2, hmgcl, hsd17b4, idh2, mpv17, nudt12, nudt19, pex14, pex5, pex6, phyh, prdx2, pxmp2, scp2a, slc27a2a, sod1, sod2, wu:fe02h09, xdh, zgc:154046, zgc:158482, zgc:172341]
KEGG:00380	Tryptophan metabolism	3.08837e-09	3.70605e-07	57.5	23	[acat1, acmsd, afmid, aldh16a1, aldh2.1, aldh2.2, aldh3a2a, aldh3a2b, aldh9a1a.1, cat, dhtkd1, dlst, echs1, ehhadh, gcdhb, haao, hadh, ido1, kmo, mao, si:ch211-127i16.2, tdo2a, wu:fb14d09]
KEGG:00410	beta-Alanine metabolism	1.24702e-07	1.48395e-05	60.7143	17	[acads, acox1, acox3, aldh16a1, aldh2.1, aldh2.2, aldh3a2a, aldh3a2b, aldh6a1, aldh9a1a.1, aoc2, dpydb, dpys, echs1, ehhadh, upb1, wu:fb14d09]
KEGG:00410	beta-Alanine metabolism	1.24702e-07	1.48395e-05	60.7143	17	[acads, acox1, acox3, aldh16a1, aldh2.1, aldh2.2, aldh3a2a, aldh3a2b, aldh6a1, aldh9a1a.1, aoc2, dpydb, dpys, echs1, ehhadh, upb1, wu:fb14d09]
KEGG:00280	Valine, leucine and isoleucine degradation	1.28667e-07	1.51827e-05	47.1698	25	[LOC100037342, acaa1, acaa2, acadm, acads, acadsb, acat1, aldh16a1, aldh2.1, aldh2.2, aldh3a2a, aldh3a2b, aldh6a1, aldh9a1a.1, auh, bcat2, echs1, ehhadh, hadh, hibadha, hmgcl, mccc2, pccb, si:ch211-198n5.11, wu:fb14d09]
KEGG:00280	Valine, leucine and isoleucine degradation	1.28667e-07	1.51827e-05	47.1698	25	[LOC100037342, acaa1, acaa2, acadm, acads, acadsb, acat1, aldh16a1, aldh2.1, aldh2.2, aldh3a2a, aldh3a2b, aldh6a1, aldh9a1a.1, auh, bcat2, echs1, ehhadh, hadh, hibadha, hmgcl, mccc2, pccb, si:ch211-198n5.11, wu:fb14d09]
KEGG:00340	Histidine metabolism	1.32941e-06	0.000155541	65	13	[aldh16a1, aldh2.1, aldh2.2, aldh3a2a, aldh3a2b, aldh9a1a.1, ftcd, hal, mao, si:ch211-127i16.2, si:ch73-71d17.1, uroc1, wu:fb14d09]
KEGG:00770	Pantothenate and CoA biosynthesis	1.32941e-06	0.000155541	65	13	[aldh16a1, aldh2.1, aldh2.2, aldh3a2a, aldh3a2b, bcat2, coasy, dpydb, dpys, enpp1, pank1a, upb1, wu:fb14d09]
KEGG:00620	Pyruvate metabolism	2.11577e-06	0.00024543	44.898	22	[acat1, acss2, acss2l, adh5, adh8a, adh8b, akr1a1a, aldh16a1, aldh2.1, aldh2.2, aldh3a2a, aldh3a2b, aldh9a1a.1, fh, ldhd, mdh1aa, pck2, pcxa, pklr, wu:fb14d09, zgc:63568, zgc:77938]
KEGG:00630	Glyoxylate and dicarboxylate metabolism	2.67736e-06	0.000307897	50	18	[acat1, aco1, acss2, acss2l, afmid, agxta, amt, cat, gcshb, glula, hao1, hao2, hoga1, hyi, mdh1aa, pccb, shmt1, shmt2]
KEGG:00350	Tyrosine metabolism	3.31248e-06	0.000377622	58.3333	14	[adh5, adh8a, adh8b, aoc2, fah, got2a, gstz1, hgd, hpda, mao, si:ch211-127i16.2, tat, zgc:63568, zgc:77938]
KEGG:00010	Glycolysis / Gluconeogenesis	4.77645e-06	0.000539739	40.3226	25	[acss2, acss2l, adh5, adh8a, adh8b, akr1a1a, aldh16a1, aldh2.1, aldh2.2, aldh3a2a, aldh3a2b, aldh9a1a.1, aldob, eno3, fbp1a, fbp1b, galm, pck2, pfklb, pgk1, pgm1, pklr, wu:fb14d09, zgc:63568, zgc:77938]
KEGG:03320	PPAR signaling pathway	1.03032e-05	0.00115395	36.8421	28	[acaa1, acadl, acadm, acox1, acox3, acsl5, apoa1b, cyp27a1.2, cyp27a1.4, cyp27a7, cyp7a1, cyp7a1b, cyp8b1, ehhadh, fads2, lpl, nr1h3, pck2, pltp, rxraa, rxrga, rxrgb, scp2a, si:dkey-91i10.3, slc27a2a, sorbs1, zgc:136333, zgc:158482]
KEGG:00310	Lysine degradation	2.21767e-05	0.00246161	38.9831	23	[acat1, aldh16a1, aldh2.1, aldh2.2, aldh3a2a, aldh3a2b, aldh9a1a.1, dhtkd1, dlst, echs1, ehhadh, ehmt1a, ezh1, gcdhb, hadh, kmt2a, kmt2ba, kmt2bb, kmt2ca, nsd1a, phykpl, setd2, wu:fb14d09]
KEGG:00982	Drug metabolism	3.47914e-05	0.00382705	40.8163	20	[adh5, adh8a, adh8b, gsta.1, gstk1, gstp1, gstr, gstt1a, gstt1b, mao, mgst3a, mgst3b, si:ch211-127i16.2, si:dkey-239i20.2, ugt1a1, ugt1b3, ugt1b4, ugt1b7, zgc:63568, zgc:77938]
KEGG:00561	Glycerolipid metabolism	3.78432e-05	0.00412491	39.6226	21	[agpat3, akr1a1a, aldh16a1, aldh2.1, aldh2.2, aldh3a2a, aldh3a2b, aldh9a1a.1, cel.1, cel.2, dgat1a, dgat2, lclat1, lipca, lpin2, lpl, mgll, mogat3a, pnpla3, tkfc, wu:fb14d09]
KEGG:00980	Metabolism of xenobiotics by cytochrome P450	9.50997e-05	0.0102708	38.4615	20	[adh5, adh8a, adh8b, cbr1, gsta.1, gstk1, gstp1, gstr, gstt1a, gstt1b, hsd11b1lb, mgst3a, mgst3b, ugt1a1, ugt1b3, ugt1b4, ugt1b7, zgc:101723, zgc:63568, zgc:77938]
KEGG:00830	Retinol metabolism	0.000234028	0.025041	36.3636	20	[adh5, adh8a, adh8b, bco1l, cyp26b1, dgat1a, lrata, lratb.1, rdh10a, rdh8a, retsat, sdr16c5a, si:dkey-94e7.2, ugt1a1, ugt1b3, ugt1b4, ugt1b7, zgc:154169, zgc:63568, zgc:77938]
1d
ID	Term	Term PValue	FDR	% Associated Genes	Nr. Genes	Associated Genes Found
KEGG:03010	Ribosome	6.74167e-34	7.95517e-32	63.8462	83	[faua, mrpl2, mrpl32, mrpl36, rpl10, rpl10a, rpl11, rpl13, rpl13a, rpl14, rpl15, rpl17, rpl18, rpl18a, rpl19, rpl22, rpl22l1, rpl23, rpl23a, rpl24, rpl27, rpl28, rpl29, rpl3, rpl30, rpl31, rpl34, rpl35, rpl35a, rpl36, rpl36a, rpl37, rpl38, rpl39, rpl4, rpl5a, rpl5b, rpl6, rpl7, rpl7a, rpl8, rpl9, rplp0, rplp1, rplp2, rplp2l, rps10, rps11, rps12, rps13, rps14, rps15, rps15a, rps16, rps17, rps18, r…
KEGG:04146	Peroxisome	4.38199e-14	5.12693e-12	53.75	43	[abcd3a, acaa1, acox1, acox3, acsl4a, acsl5, agps, agxta, agxtb, cat, crata, crot, dao.2, dao.3, dhrs4, ech1, eci2, ehhadh, gstk1, hacl1, hao2, hmgcl, hsd17b4, idh1, idh2, nudt12, nudt19, pex13, pex14, pex3, pex5, pex6, phyh, prdx2, pxmp2, scp2a, si:ch73-21k16.5, slc27a2a, sod1, sod2, xdh, zgc:158482, zgc:172341]
KEGG:00071	Fatty acid degradation	9.63088e-13	1.11718e-10	62	31	[LOC100333227, acaa1, acaa2, acadl, acadm, acads, acadvl, acat1, acox1, acox3, acsl4a, acsl5, adh5, adh8a, adh8b, aldh2.1, aldh2.2, aldh7a1, aldh9a1a.1, cpt1b, cyp2u1, echs1, eci1, eci2, ehhadh, gcdha, gcdhb, hadh, hadhaa, hadhb, wu:fb14d09]
KEGG:00380	Tryptophan metabolism	1.01217e-09	1.164e-07	60	24	[acat1, acmsd, afmid, aldh2.1, aldh2.2, aldh7a1, aldh9a1a.1, cat, dhtkd1, dldh, dlst, echs1, ehhadh, gcdha, gcdhb, haao, hadh, hadhaa, ido1, kmo, mao, si:ch211-127i16.2, tdo2a, wu:fb14d09]
KEGG:00630	Glyoxylate and dicarboxylate metabolism	1.56785e-07	1.78735e-05	55.5556	20	[acat1, aco1, acss2, acss2l, afmid, agxta, agxtb, cat, dldh, gldc, glula, grhprb, hao2, hoga1, hyi, mdh1aa, mdh2, pccb, shmt1, shmt2]
KEGG:03320	PPAR signaling pathway	1.84317e-07	2.08278e-05	42.1053	32	[LOC100333227, acaa1, acadl, acadm, acox1, acox3, acsl4a, acsl5, apoa1b, cpt1b, cyp27a1.2, cyp27a1.4, cyp27a7, cyp7a1b, cyp8b1, ehhadh, fabp3, fads2, lpl, nr1h3, pck2, pparab, pparda, ppardb, rxrga, rxrgb, scp2a, si:ch211-113j14.1, si:dkey-91i10.3, slc27a2a, sorbs1, zgc:158482]
KEGG:00280	Valine, leucine and isoleucine degradation	3.02634e-07	3.3895e-05	47.1698	25	[abat, acaa1, acaa2, acadm, acads, acat1, aldh2.1, aldh2.2, aldh6a1, aldh7a1, aldh9a1a.1, auh, dldh, echs1, ehhadh, hadh, hadhaa, hadhb, hibadha, hmgcl, ivd, mccc2, pccb, si:ch211-198n5.11, wu:fb14d09]
KEGG:00620	Pyruvate metabolism	1.01354e-06	0.000112503	46.9388	23	[acacb, acat1, acss2, acss2l, adh5, adh8a, adh8b, akr1a1a, aldh2.1, aldh2.2, aldh7a1, aldh9a1a.1, dldh, fh, grhprb, hagh, ldhbb, mdh1aa, mdh2, pck2, pcxa, pklr, wu:fb14d09]
KEGG:00260	Glycine, serine and threonine metabolism	1.33299e-06	0.000146629	48.8372	21	[agxta, agxtb, aldh7a1, bhmt, cbsa, cbsb, chdh, dao.2, dao.3, dldh, dmgdh, gamt, gatm, gldc, grhprb, mao, pgam2, sardh, shmt1, shmt2, si:ch211-127i16.2]
KEGG:00410	beta-Alanine metabolism	1.70684e-06	0.000186046	57.1429	16	[abat, acads, acox1, acox3, aldh2.1, aldh2.2, aldh6a1, aldh7a1, aldh9a1a.1, dpydb, dpys, echs1, ehhadh, hadhaa, upb1, wu:fb14d09]
KEGG:00640	Propanoate metabolism	3.16139e-06	0.00034143	53.125	17	[abat, acacb, acads, acat1, acox1, acox3, acss2, acss2l, aldh6a1, dldh, echs1, ehhadh, hadhaa, ldhbb, pccb, suclg1, suclg2]
KEGG:00980	Metabolism of xenobiotics by cytochrome P450	3.65823e-06	0.000391431	44.2308	23	[LOC792137, adh5, adh8a, adh8b, cbr1, dhdhl, ephx1, gsta.1, gsta.2, gstk1, gstm.1, gstp1, gstr, gstt1a, gstt1b, hsd11b1lb, mgst3a, mgst3b, ugt1a1, ugt1b7, ugt2b3, ugt5b3, zgc:101723]
KEGG:00010	Glycolysis / Gluconeogenesis	1.04589e-05	0.00110864	40.3226	25	[acss2, acss2l, adh5, adh8a, adh8b, akr1a1a, aldh2.1, aldh2.2, aldh7a1, aldh9a1a.1, aldob, dldh, eno3, fbp1a, fbp1b, g6pca.2, gapdh, ldhbb, pck2, pfklb, pgam2, pgm1, pklr, tpi1b, wu:fb14d09]
KEGG:00982	Drug metabolism	6.54641e-05	0.00687373	40.8163	20	[adh5, adh8a, adh8b, gsta.1, gsta.2, gstk1, gstm.1, gstp1, gstr, gstt1a, gstt1b, mao, mgst3a, mgst3b, si:ch211-127i16.2, si:dkey-239i20.2, ugt1a1, ugt1b7, ugt2b3, ugt5b3]
KEGG:00340	Histidine metabolism	0.000122918	0.0127835	55	11	[aldh2.1, aldh2.2, aldh7a1, aldh9a1a.1, ftcd, hal, mao, si:ch211-127i16.2, si:ch73-71d17.1, uroc1, wu:fb14d09]
KEGG:00330	Arginine and proline metabolism	0.000127593	0.0131421	39.2157	20	[agmat, aldh2.1, aldh2.2, aldh4a1, aldh7a1, aldh9a1a.1, dao.2, dao.3, gamt, gatm, got2a, hoga1, mao, oat, p4ha3, sat1a.1, sat2a, si:ch211-127i16.2, wu:fb14d09, zgc:92040]
KEGG:00310	Lysine degradation	0.000143097	0.0145959	37.2881	22	[acat1, aldh2.1, aldh2.2, aldh7a1, aldh9a1a.1, bbox1, dhtkd1, dldh, dlst, echs1, ehhadh, ezh1, gcdha, gcdhb, hadh, hadhaa, kmt2ba, kmt2bb, kmt2ca, phykpl, smyd2a, wu:fb14d09]
KEGG:00983	Drug metabolism	0.000149515	0.015101	34.6667	26	[dpydb, dpys, gmps, gsta.1, gsta.2, gstm.1, gstp1, gstr, gstt1a, gstt1b, gusb, impdh1b, mgst3a, mgst3b, nme2b.1, nme4, si:ch211-93f2.1, tpmt.1, uck1, ugt1a1, ugt1b7, ugt2b3, ugt5b3, upb1, upp2, xdh]
KEGG:00350	Tyrosine metabolism	0.000199679	0.0199679	50	12	[adh5, adh8a, adh8b, fah, got2a, gstz1, hgd, hpda, mao, mif, si:ch211-127i16.2, tat]
KEGG:00561	Glycerolipid metabolism	0.000236795	0.0234427	37.7358	20	[agpat3, akr1a1a, aldh2.1, aldh2.2, aldh7a1, aldh9a1a.1, cel.1, cel.2, dgat1a, dgat2, gpat3, lipca, lpin1, lpin2, lpl, mgll, mogat3a, pnpla3, tkfc, wu:fb14d09]
KEGG:00670	One carbon pool by folate	0.000420441	0.0412032	56.25	9	[aldh1l1, atic, ftcd, gart, mthfd1b, mthfs, mtr, shmt1, shmt2]
3d
ID	Term	Term PValue	FDR	% Associated Genes	Nr. Genes	Associated Genes Found
KEGG:03010	Ribosome	2.21405e-43	2.283e-41	63.0769	82	[faua, mrpl2, rpl10, rpl10a, rpl11, rpl12, rpl13, rpl14, rpl15, rpl17, rpl18, rpl18a, rpl19, rpl21, rpl22, rpl22l1, rpl23, rpl23a, rpl24, rpl27, rpl28, rpl29, rpl3, rpl30, rpl31, rpl32, rpl34, rpl35, rpl35a, rpl36, rpl36a, rpl37, rpl38, rpl39, rpl4, rpl5a, rpl5b, rpl6, rpl7, rpl7a, rpl8, rpl9, rplp0, rplp1, rplp2, rplp2l, rps10, rps11, rps13, rps14, rps15, rps15a, rps16, rps17, rps18, rps19, rps2…
KEGG:04146	Peroxisome	1.5947e-07	1.62659e-05	35	28	[abcd3a, acox3, acsl4a, agxta, agxtb, cat, crata, crot, dhrs4, ech1, eci2, ehhadh, gstk1, hacl1, hsd17b4, idh2, nudt12, nudt19, pex13, pex14, pex6, phyh, prdx2, pxmp2, scp2a, slc27a2a, xdh, zgc:158482]
KEGG:00071	Fatty acid degradation	1.67785e-07	1.69463e-05	42	21	[LOC100333227, acaa2, acadl, acadm, acads, acadvl, acox3, acsl4a, adh5, adh8a, adh8b, aldh2.1, aldh9a1a.1, cpt1b, cyp2u1, echs1, eci2, ehhadh, gcdhb, hadhaa, hadhb]
KEGG:03320	PPAR signaling pathway	1.87664e-07	1.87664e-05	35.5263	27	[LOC100333227, acadl, acadm, acox3, acsl4a, angptl4, apoa1b, cpt1b, cyp27a1.2, cyp27a7, cyp8b1, ehhadh, fabp3, fads2, lpl, nr1h3, pck2, plin2, pparab, pparda, ppardb, rxrga, rxrgb, scp2a, slc27a1b, slc27a2a, zgc:158482]
KEGG:00010	Glycolysis / Gluconeogenesis	1.05111e-05	0.0010406	33.871	21	[acss2l, adh5, adh8a, adh8b, akr1a1a, aldh2.1, aldh9a1a.1, aldob, eno3, fbp1b, g6pca.1, g6pca.2, gapdh, ldhbb, pck2, pfklb, pgam1a, pgk1, pgm1, pklr, tpi1b]
KEGG:00561	Glycerolipid metabolism	4.33379e-05	0.00424711	33.9623	18	[agpat3, akr1a1a, aldh2.1, aldh9a1a.1, cel.1, cel.2, dgat1a, dgat2, gpat3, lipca, lpin1, lpin2, lpl, mgll, mogat3a, pnpla2, pnpla3, tkfc]
KEGG:00640	Propanoate metabolism	0.000289931	0.0281234	37.5	12	[abat, acacb, acads, acox3, acss2l, aldh6a1, echs1, ehhadh, hadhaa, ldhbb, suclg1, suclg2]
5d
ID	Term	Term PValue	FDR	% Associated Genes	Nr. Genes	Associated Genes Found
KEGG:03010	Ribosome	1.4013e-45	9.66896e-44	62.3077	81	[faua, mrpl2, rpl10, rpl10a, rpl11, rpl13, rpl13a, rpl14, rpl15, rpl17, rpl18, rpl18a, rpl19, rpl21, rpl22, rpl22l1, rpl23, rpl23a, rpl24, rpl27, rpl28, rpl29, rpl3, rpl30, rpl31, rpl32, rpl34, rpl35, rpl35a, rpl36, rpl36a, rpl37, rpl38, rpl39, rpl4, rpl5a, rpl5b, rpl6, rpl7, rpl7a, rpl8, rpl9, rplp0, rplp1, rplp2l, rps10, rps11, rps12, rps13, rps14, rps15, rps15a, rps16, rps17, rps18, rps19, rps…
KEGG:00010	Glycolysis / Gluconeogenesis	2.13633e-06	0.00020936	33.871	21	[acss2, acss2l, adh5, adh8a, adh8b, akr1a1a, aldh2.1, aldh9a1a.1, aldh9a1a.2, aldob, eno3, fbp1b, g6pca.1, g6pca.2, ldhbb, pck1, pgam1a, pgk1, pgm1, pklr, tpi1b]
KEGG:00620	Pyruvate metabolism	1.40708e-05	0.00136487	34.6939	17	[acacb, acss2, acss2l, adh5, adh8a, adh8b, akr1a1a, aldh2.1, aldh9a1a.1, aldh9a1a.2, fh, grhprb, ldhbb, mdh1aa, mdh2, pck1, pklr]
KEGG:00630	Glyoxylate and dicarboxylate metabolism	1.83892e-05	0.00176536	38.8889	14	[aco1, acss2, acss2l, agxta, cat, gldc, glula, glulb, grhprb, hyi, mdh1aa, mdh2, pccb, shmt1]
KEGG:00561	Glycerolipid metabolism	0.000169865	0.0161372	30.1887	16	[akr1a1a, aldh2.1, aldh9a1a.1, aldh9a1a.2, cel.1, cel.2, dgat1a, dgat2, lipca, lpin1, lpin2, lpl, mogat3a, pnpla2, pnpla3, tkfc]
KEGG:00500	Starch and sucrose metabolism	0.000272932	0.0256556	36.6667	11	[agla, amy2a, enpp1, g6pca.1, g6pca.2, gyg1a, gys2, pgm1, pygl, zgc:66313, zgc:92137]
KEGG:04068	FoxO signaling pathway	0.000308604	0.0287002	21.9697	29	[LOC794462, akt2, akt2l, bcl6aa, bcl6ab, bnip3, cat, ccng2, cdkn1bb, crebbpb, ep300b, foxo3b, foxo4, g6pca.1, g6pca.2, insra, insrb, irs2a, mapk14b, nlk1, nlk2, pck1, pik3r1, setd7, sgk2a, sirt1, sos1, sos2, tgfbr1a]
7d
ID	Term	Term PValue	FDR	% Associated Genes	Nr. Genes	Associated Genes Found
KEGG:00561	Glycerolipid metabolism	0.00045009	0.0189038	16.9811	9	[cel.1, cel.2, dgat1a, dgat2, lipca, lpin2, lpl, mogat3a, pnpla2]
