# Supplementary material for: Transcriptomic Characterization of Key Factors and Signaling Pathways for the Regeneration of Partially Hepatectomized Liver in Zebrafish
Source: Int J Mol Sci. 2024 Jun 29;25(13):7212. doi: 10.3390/ijms25137212 (PMC11241411; doi:10.3390/ijms25137212)
Supplement: Supplementary file 1 [file ijms-25-07212-s001.zip › Table S5_Sequences of the primers used for qPCR assay.xlsx]

## Sheet: Sheet1
Primers for qPCR
Gene and transcript symbol	GenBank Accession NO	forward primer(5'-3')	reverse primer(5'-3')	Amplicon size(bp)	Gene name
anp32b	NM_212603	GAACCCAAGAGGGAAGAGTCC	GGACAAGTTCTCGTACATCAGA	108	acidic (leucine-rich) nuclear phosphoprotein 32 family, member B
apoeb	NM_131098	ACAGAGGAGATCCGCAACAC	TGTATGGCTGGAAACGGTCC	100	apolipoprotein Eb
calm3b	NM_199570	TGGGAAGCAACGCTTGGATTTT	CTTGAATTCAGCAATCTGCTCCT	112	calmodulin 3b
cdk7	NM_212961	CCACGAACACCATTGTCGCTA	TGTCCAAAAGCATCCAGGAGAC	151	cyclin-dependent kinase 7
chrac1	NM_001013293	AAGCAACGGAGCTTTTTGTCCA	AGGTTTCCGTCTCCTCTACCG	120	chromatin accessibility complex 1
gro1	NM_131780	GCCAGCATTTTCCAGTCCAAG	TAGTTCTGGTGAAGCAGCGAG	145	transducin-like enhancer of split 3b
igbp1	NM_213522	GCTGAACCTCTTCAGCCGTA	CACGTACTCCAGTCGCTTGT	133	immunoglobulin (CD79A) binding protein 1
itln1	NM_001076622	TGACGACTACAAGAACCCTGG	AGGTTTCCTCCGAAAGGTGTC	156	intelectin 1
magoh	NM_001017700	GATGCCTTGTGGCCTCCTC	CTCTGGGTCCTTGGACTGGT	132	mago-nashi homolog, proliferation-associated (Drosophila)
smurf1	NM_001001943	GCTGACAGCAACATCGTGAAG	AGAACCTGTAGAACCTTGCAGT	144	SMAD specific E3 ubiquitin protein ligase 1
fzd8a	NM_130918	GATCGGACTTTGGTCCGTGT	CAAACATGTAGCACGCCGAG	128	frizzled class receptor 8a
ing3	NM_200937	CTCTTCACTGTCATCCTGCTCG	ATCTCTCCGTACGACACCTGGTTA	156	inhibitor of growth family, member 3
rpl11	NM_001002139	CAGACACCGGAAACTTTGGC	GGTCTGCCAAGAACCACGTA	112	ribosomal protein L11
rps13	NM_001002079	AAGTGTCCCCACATGGCTCA	AACACCATGGGAATCCCTCAG	121	ribosomal protein S13
rps14	NM_200026	AGCTCAGGATGTGGCTCAAA	GTGACGTCCTCGATACGACC	168	ribosomal protein S14
b2m	NM_131163	GCCTTCACCCCAGAGAAAGG	CCGGTTTGGATTTACATGTTG	115	beta-2-microglobulin
